# Supplementary material for: 3.75 THz Repetitive Radiation Regulates Collagen Metabolism in Human Fetal Scleral Fibroblasts
Source: Cells. 2026 Jul 17;15(14):1285. doi: 10.3390/cells15141285 (PMC13406973; doi:10.3390/cells15141285)
Supplement: Supplementary file 1 [file cells-15-01285-s001.zip]

Archive with 4 entries (4 files):
- Table S1. 3.75 THz Repeated Radiation Proteomics Data.xlsx
- Table S2. Differential heat shock proteins.xlsx
- Table S3. GO Analysis Results.xlsx
- Table S4. KEGG Analysis Results.xlsx
