# Supplementary material for: 3.75 THz Repetitive Radiation Regulates Collagen Metabolism in Human Fetal Scleral Fibroblasts
Source: Cells. 2026 Jul 17;15(14):1285. doi: 10.3390/cells15141285 (PMC13406973; doi:10.3390/cells15141285)
Supplement: Supplementary file 1 [file cells-15-01285-s001.zip › Table S1. 3.75 THz Repeated Radiation Proteomics Data.xlsx]

## Sheet: Sheet1
Protein	Description	Gene	HFSF_3T_T_1	HFSF_3T_T_2	HFSF_3T_T_3	HFSF_3T_C_1	HFSF_3T_C_2	HFSF_3T_C_3	HFSF_3T_T.vs.HFSF_3T_C Ratio	HFSF_3T_T.vs.HFSF_3T_C Pvalue	HFSF_3T_T.vs.HFSF_3T_C FDR	HFSF_3T_T.vs.HFSF_3T_C log2Ratio	HFSF_3T_T.vs.HFSF_3T_C RegulatedSig	HFSF_3T_T.vs.HFSF_3T_C RegulatedType
Q9UJ04	Testis-specific Y-encoded-like protein 4	TSPYL4	13705.1	0	5183.7	46408	0	20875.5	0.280735	0.214013	0.43434	-1.83272	Nonsignificant	None
Q8IVG5	Sterile alpha motif domain-containing protein 9-like	SAMD9L	7098.4	6351.03	5375.53	13774.4	29904.1	0	0.287326	0.303387	0.528584	-1.79924	Nonsignificant	None
Q8TCG5	Palmitoyl thioesterase CPT1C	CPT1C	0	27904.3	28059.1	101146	48047.2	97815.3	0.339847	0.0869759	0.257773	-1.55704	Nonsignificant	None
Q9NWB7	Intraflagellar transport protein 57 homolog	IFT57	0	5700.86	7775.13	0	24183.9	13747	0.355277	0.148334	0.354486	-1.49298	Nonsignificant	None
Q9NZ71	Regulator of telomere elongation helicase 1	RTEL1	0	6320.54	24514.9	27698.6	57478.4	0	0.362016	0.259733	0.485037	-1.46587	Nonsignificant	None
P22392	Nucleoside diphosphate kinase B	NME2	67285.9	60325.6	46781.8	150613	152152	146342	0.388311	0.000127515	0.00809078	-1.36471	Significant	down
O95166	Gamma-aminobutyric acid receptor-associated protein	GABARAP	57052.7	29750.2	47955.8	106429	127944	109561	0.391816	0.00263371	0.0350692	-1.35175	Significant	down
Q14767	Latent-transforming growth factor beta-binding protein 2	LTBP2	14884.6	6868.4	7155.19	50520.1	13601.8	7299.79	0.404754	0.360423	0.583132	-1.30488	Nonsignificant	None
Q96RY5	Protein cramped-like	CRAMP1	11134.8	17467.4	10124.3	51328.1	35498.1	7572.05	0.410246	0.226497	0.448114	-1.28544	Nonsignificant	None
Q9Y6Q2	Stonin-1	STON1	1425.31	0	35015.1	43475.4	43267	0	0.420099	0.374809	0.596627	-1.2512	Nonsignificant	None
Q8TEW8	Partitioning defective 3 homolog B	PARD3B	0	14099.1	10627.4	32271.4	16147.5	38222.9	0.428081	0.150907	0.356987	-1.22404	Nonsignificant	None
O43598	5-hydroxymethyl-dUMP N-hydrolase	DNPH1	0	22521.2	26164	53832.9	62207.7	52220.2	0.434016	0.00487136	0.0489366	-1.20418	Significant	down
Q9UK05	Growth/differentiation factor 2	GDF2	17133.3	0	19315.6	58889.2	20506.6	0	0.459078	0.380141	0.601131	-1.12319	Nonsignificant	None
O75446	Histone deacetylase complex subunit SAP30	SAP30	12738	12382.7	8557.58	26237	16806	28562.6	0.47033	0.030042	0.137833	-1.08825	Nonsignificant	None
P08910	Monoacylglycerol lipase ABHD2	ABHD2	22396.2	19029.1	28750.6	69401.5	58118.3	19502.3	0.477315	0.171019	0.382667	-1.06699	Nonsignificant	None
Q8N2U0	Transmembrane protein 256	TMEM256	41249.6	39954.8	65673.3	83353.4	112247	98466	0.499471	0.0142311	0.0909304	-1.00153	Nonsignificant	None
Q08188	Protein-glutamine gamma-glutamyltransferase E	TGM3	0	8562.86	7426.19	6212.98	32681.9	8647.43	0.504468	0.523756	0.715809	-0.987165	Nonsignificant	None
Q8WYL5	Protein phosphatase Slingshot homolog 1	SSH1	4265.49	8605.05	0	22770.4	6984.63	7963.39	0.51184	0.432557	0.643023	-0.966234	Nonsignificant	None
Q8IXL7	Methionine-R-sulfoxide reductase B3	MSRB3	35301.6	34010.2	20269.1	55507.4	40123.7	77417.5	0.517663	0.0785521	0.243352	-0.949914	Nonsignificant	None
Q53SF7	Cordon-bleu protein-like 1	COBLL1	8212.57	16368.1	15445.3	30087.3	27607	19408.3	0.519126	0.0402525	0.161976	-0.945843	Nonsignificant	None
Q6EEV4	DNA-directed RNA polymerase II subunit GRINL1A, isoforms 4/5	POLR2M	2040.95	5152.17	3954.81	8782.42	7686.31	4672.76	0.527301	0.0945211	0.271268	-0.923301	Nonsignificant	None
P20742	Pregnancy zone protein	PZP	70394.4	103096	67157.2	166174	150345	139282	0.527966	0.00666518	0.0593629	-0.921482	Nonsignificant	None
Q8TCT0	Ceramide kinase	CERK	103952	65596	77619.4	172876	153619	136507	0.533837	0.00960932	0.0735756	-0.90553	Nonsignificant	None
O14880	Glutathione S-transferase 3, mitochondrial	MGST3	247050	246856	258808	434683	451659	497963	0.543749	0.000402532	0.0141441	-0.878988	Significant	down
Q8TCU4	Centrosome-associated protein ALMS1	ALMS1	18869.2	4634.03	12428.7	17799.3	32216.8	15990.1	0.544372	0.202297	0.422184	-0.877335	Nonsignificant	None
Q96B96	Lipid droplet assembly factor 1	LDAF1	0	5851.69	22076.7	25539.1	19479.7	31823.6	0.545175	0.222738	0.444828	-0.875208	Nonsignificant	None
Q99595	Mitochondrial import inner membrane translocase subunit Tim17-A	TIMM17A	46838.2	47053.8	43498.9	85630.6	89709.1	76408	0.545748	0.000744004	0.0187953	-0.873692	Significant	down
O60331	Phosphatidylinositol 4-phosphate 5-kinase type-1 gamma	PIP5K1C	28037.8	38536.6	34413.3	37306.7	85698.4	0	0.547336	0.453386	0.660432	-0.869501	Nonsignificant	None
Q96CC6	Inactive rhomboid protein 1	RHBDF1	54861.4	31797.2	48038.3	91160.6	96613.4	57692.4	0.548739	0.0572646	0.201683	-0.865809	Nonsignificant	None
Q9NX76	CKLF-like MARVEL transmembrane domain-containing protein 6	CMTM6	10086.2	0	10723.1	14042	28702.7	14109.1	0.549021	0.267909	0.493993	-0.865066	Nonsignificant	None
Q9C0B7	Transport and Golgi organization protein 6 homolog	TANGO6	18258.5	14400.6	20975.1	50982.6	19419.3	27036.2	0.550444	0.206656	0.426724	-0.861333	Nonsignificant	None
P78368	Casein kinase I isoform gamma-2	CSNK1G2	18477.4	14454.4	10167.8	23377.6	32390	21580.1	0.557219	0.0501403	0.186529	-0.843684	Nonsignificant	None
Q96JC9	ELL-associated factor 1	EAF1	6455.35	15826.8	17709.3	0	23439.2	24326.8	0.558158	0.101008	0.282168	-0.841255	Nonsignificant	None
Q6AI12	Ankyrin repeat domain-containing protein 40	ANKRD40	32171.6	0	4828.56	25840.3	39603.9	33473.2	0.561077	0.294242	0.520954	-0.83373	Nonsignificant	None
Q8TCT8	Signal peptide peptidase-like 2A	SPPL2A	703440	609506	664847	1146390	1162020	1209110	0.562269	0.000101486	0.0072243	-0.830667	Significant	down
P14384	Carboxypeptidase M	CPM	15881.9	0	15908.2	22121.5	27559.6	34920.7	0.563642	0.0800718	0.246016	-0.827148	Nonsignificant	None
Q9Y5V0	Zinc finger protein 706	ZNF706	30475.6	27098	31989.1	60316.7	36962.4	61508.9	0.564039	0.0467942	0.178393	-0.826132	Nonsignificant	None
Q8IZM8	Zinc finger protein 654	ZNF654	9770.72	21201.3	6485.38	11681.4	16988	37310.8	0.567707	0.350078	0.573537	-0.816782	Nonsignificant	None
O75417	DNA polymerase theta	POLQ	6336.39	8394.65	4136.28	10546.8	10399	12286.3	0.567744	0.0250496	0.124277	-0.816688	Nonsignificant	None
Q9ULH7	Myocardin-related transcription factor B	MRTFB	7579.32	10559.4	8467.81	22199.8	9030.96	0	0.567956	0.272988	0.498974	-0.81615	Nonsignificant	None
P27544	Ceramide synthase 1	CERS1	11273.4	12467	16827.7	24320.5	18060.7	29022.6	0.56815	0.0460031	0.176694	-0.815655	Nonsignificant	None
P98153	Integral membrane protein DGCR2/IDD	DGCR2	0	22894.4	22265.3	34241.8	33701.3	51188.6	0.568611	0.104019	0.287573	-0.814487	Nonsignificant	None
P02795	Metallothionein-2	MT2A	14246	11043.2	2532.39	22273.2	20694.3	5757.27	0.570995	0.33192	0.556914	-0.808451	Nonsignificant	None
P23511	Nuclear transcription factor Y subunit alpha	NFYA	16528.7	0	21329.7	16274.5	50565.3	32311.3	0.572738	0.354091	0.577221	-0.804053	Nonsignificant	None
Q86WW8	Cytochrome c oxidase assembly factor 5	COA5	18977.6	18990.5	18409.3	25895.3	39291.9	33111.5	0.573531	0.0685583	0.224191	-0.802055	Nonsignificant	None
Q9P1Z0	Zinc finger and BTB domain-containing protein 4	ZBTB4	40918.4	44844.6	41887.2	99097.6	74750.5	48621.5	0.573787	0.161536	0.370345	-0.801412	Nonsignificant	None
Q15532	Protein SSXT	SS18	13277.2	10812.1	0	26049.9	0	15829.2	0.575211	0.23271	0.454699	-0.797838	Nonsignificant	None
Q96S15	GATOR2 complex protein WDR24	WDR24	7627.98	6508.21	9804.96	12256.6	15266.8	0	0.579898	0.0411502	0.163661	-0.786129	Nonsignificant	None
Q8TEB9	Rhomboid-related protein 4	RHBDD1	25291	29231.8	21407.2	48165.7	35885.9	46378.1	0.582153	0.0150314	0.0932062	-0.780531	Nonsignificant	None
Q8TD22	Sideroflexin-5	SFXN5	10156.6	0	16868.1	31073.9	15303.5	0	0.582713	0.376053	0.597845	-0.779143	Nonsignificant	None
Q8TDB4	Protein MGARP	MGARP	6361.36	9420.86	6378.26	18049.9	6998.93	12977	0.582774	0.189743	0.406557	-0.778991	Nonsignificant	None
Q16533	snRNA-activating protein complex subunit 1	SNAPC1	15017.8	9818.11	10150.8	0	27751.7	12212.8	0.58363	0.271153	0.496957	-0.776875	Nonsignificant	None
Q6NS38	DNA oxidative demethylase ALKBH2	ALKBH2	24353.7	0	5534.75	18482.6	26961.7	30948.5	0.58687	0.302373	0.527802	-0.768886	Nonsignificant	None
Q99757	Thioredoxin, mitochondrial	TXN2	34373.1	41358.6	35372.4	49486.8	72924.6	66681.1	0.587565	0.0239697	0.122371	-0.76718	Nonsignificant	None
Q99856	AT-rich interactive domain-containing protein 3A	ARID3A	14598.9	14626.4	23042.5	29464	27979.7	30987.3	0.591057	0.014869	0.0926134	-0.75863	Nonsignificant	None
P10646	Tissue factor pathway inhibitor	TFPI	50824.1	48768.3	49172.2	80048.4	88808.1	82789.8	0.591165	0.000209456	0.00996741	-0.758366	Significant	down
O75394	Large ribosomal subunit protein bL33m	MRPL33	113789	102103	125753	189268	192064	196243	0.591516	0.000382366	0.0140976	-0.75751	Significant	down
P30711	Glutathione S-transferase theta-1	GSTT1	36297.3	46491.1	31399.5	64540.8	60390.9	67794.5	0.592488	0.00606488	0.0562294	-0.755143	Nonsignificant	None
Q8N257	Histone H2B type 3-B	H2BC26	7484650	7213020	7548250	12476600	12260600	12611500	0.595628	4.10102e-06	0.00083917	-0.747517	Significant	down
Q9Y6K1	DNA (cytosine-5)-methyltransferase 3A	DNMT3A	24297.2	14628.1	18517.1	40664.3	22608.1	32415.8	0.600308	0.0978699	0.276898	-0.736225	Nonsignificant	None
Q9Y4H4	G-protein-signaling modulator 3	GPSM3	22612.4	0	20407.7	31415.2	42441.4	33620.9	0.600406	0.0480432	0.181381	-0.735989	Nonsignificant	None
Q58FF6	Putative heat shock protein HSP 90-beta 4	HSP90AB4P	187479	188216	209161	287738	352477	330129	0.602731	0.00317189	0.0380673	-0.730415	Significant	down
Q9Y3P4	Rhomboid domain-containing protein 3	RHBDD3	28964.1	0	12955.5	22153.4	0	47362.2	0.603024	0.452987	0.660086	-0.729712	Nonsignificant	None
P68366	Tubulin alpha-4A chain	TUBA4A	3352460	3320180	3260190	5202930	5612910	5652800	0.603136	0.0001184	0.00791626	-0.729445	Significant	down
Q14563	Semaphorin-3A	SEMA3A	38072.5	25433.6	47390	55620.1	58805.8	69287.3	0.603637	0.0328927	0.144967	-0.728247	Nonsignificant	None
P30411	B2 bradykinin receptor	BDKRB2	5052.38	8026.74	0	13051.2	8500.76	0	0.606865	0.25943	0.484888	-0.720554	Nonsignificant	None
Q9NYA4	Myotubularin-related protein 4	MTMR4	8623.69	10517.3	12204.9	16997.6	14517.8	20035.7	0.608055	0.0239724	0.122371	-0.717727	Nonsignificant	None
Q8IY92	Structure-specific endonuclease subunit SLX4	SLX4	12304.2	17925.9	13602	23707.9	26732.7	21567.3	0.608712	0.014314	0.091216	-0.716167	Nonsignificant	None
Q8N0S6	Centromere protein L	CENPL	0	15057.4	9915.62	0	22987.9	18037.6	0.608719	0.153453	0.360586	-0.716151	Nonsignificant	None
Q96RL1	BRCA1-A complex subunit RAP80	UIMC1	11787	12770.7	8357.47	22406	15036.5	16589	0.609185	0.0543612	0.195636	-0.715048	Nonsignificant	None
Q5H9U9	Probable ATP-dependent RNA helicase DDX60-like	DDX60L	15813.6	0	11630.7	23178.9	22434.5	21807.5	0.610589	0.0128804	0.0854346	-0.711727	Nonsignificant	None
Q9UKI2	Cdc42 effector protein 3	CDC42EP3	26908.2	14621.8	13939.5	31410.3	28795.8	30237.3	0.613306	0.0528156	0.19272	-0.705321	Nonsignificant	None
Q9GZU3	Transmembrane protein 39B	TMEM39B	10846.7	13534.5	9503.76	31992.8	12623.6	10563.8	0.614078	0.363454	0.586126	-0.703506	Nonsignificant	None
Q9H0R1	AP-5 complex subunit mu-1	AP5M1	32298.4	25562	27385.1	0	68332.7	24186.4	0.614255	0.566687	0.74901	-0.70309	Nonsignificant	None
Q9H8W4	Pleckstrin homology domain-containing family F member 2	PLEKHF2	31216.9	36255.7	27808.1	52064.8	52387.4	50658.3	0.614276	0.00135969	0.0255902	-0.70304	Significant	down
P35227	Polycomb group RING finger protein 2	PCGF2	31806.2	45184.5	9788.72	60385.8	0	33788.7	0.614316	0.354037	0.577221	-0.702946	Nonsignificant	None
Q02742	Beta-1,3-galactosyl-O-glycosyl-glycoprotein beta-1,6-N-acetylglucosaminyltransferase	GCNT1	17743.5	22547.9	26660.9	50994.2	0	20736.6	0.622255	0.33267	0.55763	-0.684422	Nonsignificant	None
Q9UIJ5	Palmitoyltransferase ZDHHC2	ZDHHC2	0	14762.4	17093.6	39812	18688.1	17645.1	0.627538	0.387023	0.606288	-0.672225	Nonsignificant	None
Q9UMX3	Bcl-2-related ovarian killer protein	BOK	42501.4	0	46876.6	66159.8	87249.5	60139.9	0.627804	0.0902288	0.263758	-0.671614	Nonsignificant	None
Q9UHJ3	Scm-like with four MBT domains protein 1	SFMBT1	14370.8	0	18216.6	15369.8	15495.5	46986.4	0.627875	0.5304	0.721266	-0.671452	Nonsignificant	None
Q15223	Nectin-1	NECTIN1	31716.9	33273	0	72624.8	31625.3	50845.6	0.628546	0.298315	0.523947	-0.669909	Nonsignificant	None
P01893	Putative HLA class I histocompatibility antigen, alpha chain H	HLA-H	291519	330319	300870	497143	480309	489126	0.629157	0.000138219	0.00850618	-0.668508	Nonsignificant	None
Q9H246	Uncharacterized protein C1orf21	C1orf21	7842.6	4920.21	5965.09	8851.89	16115.8	4791.15	0.629322	0.342966	0.567335	-0.668129	Nonsignificant	None
Q9H6E5	Speckle targeted PIP5K1A-regulated poly(A) polymerase	TUT1	19049.9	15869.8	10718.9	19951.7	0	28367.4	0.629683	0.136926	0.339667	-0.667302	Nonsignificant	None
Q5FYB1	Arylsulfatase I	ARSI	8618.67	0	7867.25	19100.1	9710.7	10398.3	0.630692	0.30502	0.530209	-0.664992	Nonsignificant	None
P62891	Large ribosomal subunit protein eL39	RPL39	634127	634432	627460	991118	973724	1030580	0.632972	0.00179257	0.0291115	-0.659786	Nonsignificant	None
O95754	Semaphorin-4F	SEMA4F	21614.8	13238.2	17447.5	25955.4	27250.7	29207.5	0.63461	0.0180527	0.104573	-0.656058	Nonsignificant	None
Q99729	Heterogeneous nuclear ribonucleoprotein A/B	HNRNPAB	398364	425478	453440	676396	621235	707828	0.636903	0.0012503	0.0245413	-0.650855	Nonsignificant	None
Q9P0M9	Large ribosomal subunit protein bL27m	MRPL27	307283	292002	312057	480834	505456	442651	0.637774	0.000856653	0.0205622	-0.648882	Nonsignificant	None
O14775	Guanine nucleotide-binding protein subunit beta-5	GNB5	19836.2	0	25483.4	31866	24069.3	50233.2	0.640297	0.30178	0.527341	-0.643186	Nonsignificant	None
Q9UBM1	Phosphatidylethanolamine N-methyltransferase	PEMT	15980.6	12321.8	10113.9	0	24091.6	15880.4	0.64072	0.153223	0.360586	-0.642234	Nonsignificant	None
P12644	Bone morphogenetic protein 4	BMP4	6602.89	7632.53	7779.77	10441	11878.1	12039.7	0.640744	0.00281722	0.0359856	-0.64218	Nonsignificant	None
Q9Y6X5	Bis(5-adenosyl)-triphosphatase ENPP4	ENPP4	43834.7	50352.9	45777.9	81031.7	71145	66265.3	0.640744	0.00531918	0.0519018	-0.642179	Nonsignificant	None
P06280	Alpha-galactosidase A	GLA	67616.6	43089.7	61429.5	96523	105404	66337.3	0.641665	0.0829033	0.251693	-0.640108	Nonsignificant	None
Q86WN1	F-BAR and double SH3 domains protein 1	FCHSD1	15029.6	13141.7	16412.6	36239.1	22111.6	11108.5	0.641872	0.372312	0.594836	-0.639643	Nonsignificant	None
Q96EX1	Small integral membrane protein 12	SMIM12	18727.7	22318.1	22035.7	30014.4	35468.6	32753.8	0.642137	0.00386964	0.0428593	-0.639047	Nonsignificant	None
Q6NSZ9	Zinc finger and SCAN domain-containing protein 25	ZSCAN25	11487.6	0	3800.79	18940.3	5912.63	10764.3	0.643862	0.510808	0.707068	-0.635176	Nonsignificant	None
Q86UD1	Out at first protein homolog	OAF	34674.6	54472.8	33779.6	59663.9	69123.5	61603.6	0.645656	0.0375791	0.155739	-0.631163	Nonsignificant	None
Q9Y2D2	UDP-N-acetylglucosamine transporter	SLC35A3	93675.9	71673.4	104077	151646	120535	144021	0.647345	0.0216178	0.115047	-0.627393	Nonsignificant	None
Q96PV7	Protein FAM193B	FAM193B	13574.9	0	13498.5	28228	13578.8	0	0.647584	0.498173	0.696302	-0.626862	Nonsignificant	None
P40424	Pre-B-cell leukemia transcription factor 1	PBX1	23641.4	31565.5	19767.5	37763.3	37075	40914.2	0.647713	0.0207248	0.112191	-0.626573	Nonsignificant	None
Q6N043	Zinc finger protein 280D	ZNF280D	16332.6	8972.36	7685.45	21913.8	16743.3	12224.9	0.648371	0.19952	0.418065	-0.625109	Nonsignificant	None
Q9Y5Y0	Heme transporter FLVCR1	FLVCR1	32145.8	53351.6	38268.5	69389.9	57157.1	64338.8	0.648377	0.0364432	0.153182	-0.625096	Nonsignificant	None
O95707	Ribonuclease P protein subunit p29	POP4	32823.8	52247.1	27933.3	63195.1	59916.6	51123.5	0.648573	0.0687279	0.224387	-0.62466	Nonsignificant	None
Q86VX9	Vacuolar fusion protein MON1 homolog A	MON1A	12283.9	28306.5	42659.1	39284.2	46164.8	0	0.649506	0.287636	0.514274	-0.622585	Nonsignificant	None
P33552	Cyclin-dependent kinases regulatory subunit 2	CKS2	113260	122137	80371.7	167707	176850	140676	0.650757	0.0277863	0.13167	-0.619809	Nonsignificant	None
Q562R1	Beta-actin-like protein 2	ACTBL2	175945	117078	137219	233567	220379	206254	0.651684	0.0156454	0.0960646	-0.617755	Nonsignificant	None
Q9UM11	Fizzy-related protein homolog	FZR1	12863.5	17846.7	13680.3	23675.4	25212.7	18977.2	0.654097	0.0322243	0.143622	-0.612423	Nonsignificant	None
Q5JU69	Torsin-2A	TOR2A	0	28162	21907.8	40513.4	41457.6	32805.8	0.654354	0.0524081	0.191757	-0.611856	Nonsignificant	None
Q8IXK2	Polypeptide N-acetylgalactosaminyltransferase 12	GALNT12	27058.1	32705.3	34678.3	47740.4	49343	46750.7	0.656602	0.00238298	0.0335562	-0.60691	Nonsignificant	None
Q9Y653	Adhesion G-protein coupled receptor G1	ADGRG1	4071.79	7825.1	12304.9	10123.4	0	14440.4	0.656842	0.311176	0.536093	-0.606383	Nonsignificant	None
Q9NX78	Protein O-mannosyl-transferase TMEM260	TMEM260	45252	20599.3	30615.3	40517.5	0	57386.4	0.65688	0.229915	0.451068	-0.606299	Nonsignificant	None
Q8TEB1	DDB1- and CUL4-associated factor 11	DCAF11	44466.3	56800.4	43659.3	62113.4	83344.5	74895.3	0.657699	0.0284414	0.133482	-0.604501	Nonsignificant	None
P53680	AP-2 complex subunit sigma	AP2S1	392455	397792	343004	572050	564263	582097	0.659476	0.000428575	0.0144358	-0.600607	Nonsignificant	None
Q9Y4D8	Probable E3 ubiquitin-protein ligase HECTD4	HECTD4	13463.8	13155.8	17829.6	29712	17317.8	20320.2	0.659973	0.130869	0.330912	-0.59952	Nonsignificant	None
Q96JK2	DDB1- and CUL4-associated factor 5	DCAF5	85156.1	33529.9	58186	93870.8	79031	94784.8	0.660743	0.127126	0.325673	-0.597839	Nonsignificant	None
Q96DX4	RING finger and SPRY domain-containing protein 1	RSPRY1	16105.2	27453.9	26080.3	39067.4	31533.9	34633	0.661756	0.0473036	0.17951	-0.595629	Nonsignificant	None
Q96S86	Hyaluronan and proteoglycan link protein 3	HAPLN3	0	3951.85	13652	0	15704.6	10896.3	0.661776	0.493373	0.693025	-0.595584	Nonsignificant	None
P37235	Hippocalcin-like protein 1	HPCAL1	691709	712997	788149	1074250	1138400	1093730	0.663219	0.000441283	0.0145072	-0.592442	Nonsignificant	None
Q5T2R2	All trans-polyprenyl-diphosphate synthase PDSS1	PDSS1	0	23131.9	34627.1	47221.8	49091.1	34297.9	0.663333	0.141068	0.344819	-0.592194	Nonsignificant	None
Q9BYX4	Interferon-induced helicase C domain-containing protein 1	IFIH1	21709.9	31076.7	29097.7	25123.5	67231.2	31065.2	0.663461	0.361887	0.584346	-0.591916	Nonsignificant	None
P00736	Complement C1r subcomponent	C1R	10101	16844.2	11873.6	19613.9	16324.5	22565.6	0.663524	0.0723799	0.231327	-0.59178	Nonsignificant	None
Q99583	Max-binding protein MNT	MNT	15340	13969.4	11999	24075.2	0	17344.3	0.664878	0.0896167	0.262625	-0.588837	Nonsignificant	None
Q9P021	Cysteine-rich PDZ-binding protein	CRIPT	40246.4	49206.2	0	48096.6	107027	46649.6	0.664999	0.448234	0.657019	-0.588577	Nonsignificant	None
A6NCE7	Microtubule-associated proteins 1A/1B light chain 3 beta 2	MAP1LC3B2	544865	566545	527530	800870	869992	793595	0.665031	0.000509747	0.0152273	-0.588507	Nonsignificant	None
Q9Y478	5-AMP-activated protein kinase subunit beta-1	PRKAB1	68976.2	66595.1	63022.4	91449.5	104871	102165	0.665338	0.00170328	0.0282989	-0.587841	Nonsignificant	None
O15417	Trinucleotide repeat-containing gene 18 protein	TNRC18	14734.9	21739	21265.1	0	17580.7	40222.4	0.665927	0.358682	0.581741	-0.586563	Nonsignificant	None
Q9NRN7	L-aminoadipate-semialdehyde dehydrogenase-phosphopantetheinyl transferase	AASDHPPT	92722.5	93800.2	86193.7	137585	135300	136310	0.666471	5.08506e-05	0.0049616	-0.585387	Nonsignificant	None
P08253	72 kDa type IV collagenase	MMP2	30491.9	32491.3	33999.5	50016.9	43311.6	51949	0.667569	0.0045814	0.0472276	-0.583012	Nonsignificant	None
O76062	Delta(14)-sterol reductase TM7SF2	TM7SF2	0	38713.9	27640.1	54424.1	48829.2	45734.9	0.668046	0.0522168	0.191343	-0.58198	Nonsignificant	None
Q9BRB3	Phosphatidylinositol N-acetylglucosaminyltransferase subunit Q	PIGQ	14668	5673.59	7513.83	11651.3	16070	0	0.669892	0.325985	0.551507	-0.577999	Nonsignificant	None
A6NHL2	Tubulin alpha chain-like 3	TUBAL3	17944.8	30318.2	23763.6	36607.8	32918.3	37977.3	0.669994	0.038114	0.156923	-0.577781	Nonsignificant	None
Q8N2H3	Pyridine nucleotide-disulfide oxidoreductase domain-containing protein 2	PYROXD2	20160.6	27057.3	16786.6	25777.2	30732.6	38986.2	0.670232	0.0986725	0.27797	-0.577267	Nonsignificant	None
Q96CS7	Pleckstrin homology domain-containing family B member 2	PLEKHB2	167283	158552	162127	262491	235872	228973	0.670889	0.00162542	0.0277694	-0.575853	Nonsignificant	None
P16260	Solute carrier family 25 member 16	SLC25A16	21358.5	25285	38387.2	36776.9	46801.9	43148.1	0.670976	0.078815	0.243802	-0.575667	Nonsignificant	None
O15062	Zinc finger and BTB domain-containing protein 5	ZBTB5	4075.61	3055.57	1725.93	3595.27	5034.22	4562.51	0.6714	0.14569	0.351038	-0.574755	Nonsignificant	None
O15121	Sphingolipid delta(4)-desaturase DES1	DEGS1	234209	234718	249825	361810	327952	379237	0.67236	0.00183317	0.0295947	-0.572695	Nonsignificant	None
O75506	Heat shock factor-binding protein 1	HSBP1	160628	149140	143354	197199	235892	240235	0.672961	0.00732977	0.0626898	-0.571406	Nonsignificant	None
P41970	ETS domain-containing protein Elk-3	ELK3	11476.4	19249.4	0	25709.8	0	19911.6	0.673495	0.264319	0.490538	-0.57026	Nonsignificant	None
P68871	Hemoglobin subunit beta	HBB	2286810	2090450	2340820	3091410	3403850	3474890	0.673819	0.00150736	0.0269383	-0.569566	Nonsignificant	None
Q86VU5	Catechol O-methyltransferase domain-containing protein 1	COMTD1	0	10050.4	21678.7	16177.8	30330.1	24116.5	0.673898	0.343217	0.567461	-0.569398	Nonsignificant	None
Q9Y5Q0	Fatty acid desaturase 3	FADS3	20960	27817.6	14633.5	31666.5	24120.7	38069.6	0.675615	0.141174	0.344879	-0.565726	Nonsignificant	None
Q9H1C7	Cysteine-rich and transmembrane domain-containing protein 1	CYSTM1	116163	107919	91024.4	142202	171639	152442	0.675784	0.0113896	0.0807119	-0.565367	Nonsignificant	None
Q8N6S4	Ankyrin repeat domain-containing protein 13C	ANKRD13C	14998.8	14059.8	13052.7	14734.2	0	26760.9	0.676567	0.464043	0.669757	-0.563696	Nonsignificant	None
Q9NX18	Succinate dehydrogenase assembly factor 2, mitochondrial	SDHAF2	32018.9	22963.7	21349.1	39216.5	36902.3	36617.8	0.67708	0.0238549	0.122246	-0.562602	Nonsignificant	None
Q96IK0	Transmembrane protein 101	TMEM101	168038	138804	71280.8	176933	191005	190496	0.677113	0.107089	0.292272	-0.562532	Nonsignificant	None
O95081	Arf-GAP domain and FG repeat-containing protein 2	AGFG2	6925.88	11987.3	15278.4	19777	18335.3	12328.6	0.677854	0.179375	0.392982	-0.560953	Nonsignificant	None
Q08499	3,5-cyclic-AMP phosphodiesterase 4D	PDE4D	6686.53	5370.81	0	14238	3530.88	0	0.678565	0.649387	0.805826	-0.559441	Nonsignificant	None
Q9H8M2	Bromodomain-containing protein 9	BRD9	274562	277814	220038	408150	371932	354988	0.680499	0.00777571	0.0648108	-0.555335	Nonsignificant	None
Q5JS37	NHL repeat-containing protein 3	NHLRC3	57164.1	61321.1	60396.3	89235.3	95558.5	78022.9	0.680632	0.00609088	0.0562294	-0.555053	Nonsignificant	None
O75347	Tubulin-specific chaperone A	TBCA	75697.4	88284.7	57895.4	105074	108298	111610	0.682738	0.0189039	0.106783	-0.550596	Nonsignificant	None
Q49AM3	Tetratricopeptide repeat protein 31	TTC31	13994.7	0	17743.3	23558.2	18198.8	27876.5	0.68368	0.154373	0.361419	-0.548608	Nonsignificant	None
Q9NTG7	NAD-dependent protein deacetylase sirtuin-3, mitochondrial	SIRT3	54989.4	59197.3	60771.5	82360.8	90148.9	83280.1	0.683992	0.000853608	0.0205494	-0.547948	Nonsignificant	None
Q9UQ84	Exonuclease 1	EXO1	0	9082.85	10093.6	14570.5	15082.5	12357.5	0.684702	0.0306958	0.139963	-0.546452	Nonsignificant	None
Q16825	Tyrosine-protein phosphatase non-receptor type 21	PTPN21	13188.9	17270.9	18702.9	17115.2	26032.8	28571.1	0.68549	0.122295	0.317672	-0.544793	Nonsignificant	None
Q9H3S5	GPI mannosyltransferase 1	PIGM	27537	35493.7	20982.8	37835.9	37029.9	47658	0.685691	0.0766046	0.239752	-0.544369	Nonsignificant	None
Q9ULK5	Vang-like protein 2	VANGL2	25782.4	21881.2	24524.3	31818.3	37069.7	35946.6	0.688589	0.00521983	0.0511617	-0.538286	Nonsignificant	None
P22692	Insulin-like growth factor-binding protein 4	IGFBP4	37415.2	29643	31211.2	40450.1	50717.8	51431.5	0.689129	0.0257657	0.126279	-0.537154	Nonsignificant	None
Q9NWC5	Transmembrane protein 45A	TMEM45A	34903.6	0	36105.9	55804.9	0	47003.4	0.690698	0.0699511	0.226414	-0.533873	Nonsignificant	None
Q56A73	Spindlin-4	SPIN4	8920.99	19276.1	14170	27419.5	12862.1	21048.4	0.690805	0.288262	0.514933	-0.533649	Nonsignificant	None
Q96BD5	PHD finger protein 21A	PHF21A	18944	16102.8	17622.2	26755.8	28901.1	20537.9	0.691241	0.0410704	0.163582	-0.532738	Nonsignificant	None
P40616	ADP-ribosylation factor-like protein 1	ARL1	186249	183616	189438	288498	234337	285796	0.691667	0.0410321	0.163549	-0.531851	Nonsignificant	None
Q86Y79	Peptidyl-tRNA hydrolase	PTRH1	25226.3	32388.2	35906.9	46227.5	49490.7	39482.9	0.691721	0.0321257	0.143622	-0.531738	Nonsignificant	None
O60279	Sushi domain-containing protein 5	SUSD5	0	28772.5	29823.8	39008.5	49454.9	38479.6	0.692393	0.0672232	0.2217	-0.530337	Nonsignificant	None
Q99550	M-phase phosphoprotein 9	MPHOSPH9	9464.23	9962.55	9222.16	14207.5	13375.9	0	0.69242	0.00204701	0.0312589	-0.530281	Nonsignificant	None
Q330K2	NADH dehydrogenase (ubiquinone) complex I, assembly factor 6	NDUFAF6	31533.1	28275.7	40974.2	38756.2	56569.8	50108.5	0.692979	0.0822653	0.250406	-0.529117	Nonsignificant	None
P15692	Vascular endothelial growth factor A, long form	VEGFA	72099.9	51953.9	67944.8	84337.1	101476	90746.1	0.694241	0.0235985	0.121481	-0.526493	Nonsignificant	None
Q9NRF2	SH2B adapter protein 1	SH2B1	23073.4	0	26514	43164.3	36617.3	27267.7	0.69483	0.171791	0.383553	-0.525267	Nonsignificant	None
Q58FG1	Putative heat shock protein HSP 90-alpha A4	HSP90AA4P	23712.4	16673.1	19590.8	24096.2	35004.5	27176.4	0.695159	0.0842566	0.253824	-0.524585	Nonsignificant	None
O75438	NADH dehydrogenase [ubiquinone] 1 beta subcomplex subunit 1	NDUFB1	415362	424993	402182	603536	640653	540750	0.696123	0.00377121	0.0422261	-0.522586	Nonsignificant	None
P19883	Follistatin	FST	19434.3	26141	28727.8	35324.1	37639.8	33687.7	0.69669	0.0228066	0.119279	-0.521411	Nonsignificant	None
O60285	NUAK family SNF1-like kinase 1	NUAK1	0	21321.3	25281.6	43097	23778.6	0	0.69686	0.412015	0.628092	-0.52106	Nonsignificant	None
O75600	2-amino-3-ketobutyrate coenzyme A ligase, mitochondrial	GCAT	34776.5	33406	34932.8	52369.4	49653.2	45859.6	0.69728	0.00156415	0.0275987	-0.52019	Nonsignificant	None
Q96CM3	Pseudouridylate synthase RPUSD4, mitochondrial	RPUSD4	46644.2	50120.4	35097.7	48969.6	67991.5	72089	0.697499	0.0869847	0.257773	-0.519736	Nonsignificant	None
Q8N4S0	Coiled-coil domain-containing protein 82	CCDC82	14418.8	0	19979.5	22878.2	26433.8	24660.9	0.697518	0.0562141	0.199183	-0.519697	Nonsignificant	None
Q9BRN9	TM2 domain-containing protein 3	TM2D3	27360.4	28201.2	26645.1	39138.3	35187.7	43294.8	0.698913	0.00774502	0.0646868	-0.516815	Nonsignificant	None
Q9BZD2	Equilibrative nucleoside transporter 3	SLC29A3	8045.61	14454.7	10258	14133.1	17109.5	0	0.699009	0.176214	0.389603	-0.516616	Nonsignificant	None
Q9Y3B3	Transmembrane emp24 domain-containing protein 7	TMED7	818672	815537	811073	1159180	1191890	1145170	0.699403	0.00123293	0.024317	-0.515803	Nonsignificant	None
Q9NYJ1	Cytochrome c oxidase assembly factor 4 homolog, mitochondrial	COA4	32415.9	24221.2	29065.5	43108.7	36332.2	42997.6	0.699964	0.0199934	0.110199	-0.514646	Nonsignificant	None
Q9UNQ0	Broad substrate specificity ATP-binding cassette transporter ABCG2	ABCG2	25520.2	9427.55	15893.1	22843.9	26381.3	23350	0.700526	0.206027	0.425825	-0.513488	Nonsignificant	None
P61513	Large ribosomal subunit protein eL43	RPL37A	1877800	2242740	2205090	2798750	2774930	3450260	0.700983	0.0227331	0.1192	-0.512548	Nonsignificant	None
P51955	Serine/threonine-protein kinase Nek2	NEK2	10181.5	8489.92	18408.9	23077.4	0	12176.2	0.701211	0.421462	0.635181	-0.512079	Nonsignificant	None
Q9H2A2	2-aminomuconic semialdehyde dehydrogenase	ALDH8A1	30977.7	34932.4	31209.9	41031.3	0	51280.4	0.701392	0.0453517	0.175113	-0.511708	Nonsignificant	None
Q9NRR8	CDC42 small effector protein 1	CDC42SE1	37201.6	37635.9	48411.3	60245.6	61451.3	53915.7	0.701822	0.015936	0.0969063	-0.510823	Nonsignificant	None
O00767	Stearoyl-CoA desaturase	SCD	400857	383074	430930	582292	552103	592668	0.703426	0.000769702	0.0192074	-0.507529	Nonsignificant	None
Q14703	Membrane-bound transcription factor site-1 protease	MBTPS1	65652.3	61991.6	69792.2	88507.2	79908.7	112140	0.703732	0.04882	0.183299	-0.506902	Nonsignificant	None
Q7Z2H8	Proton-coupled amino acid transporter 1	SLC36A1	12476.9	6833.76	15869.5	16748.6	18753.2	14457.3	0.704179	0.16605	0.376801	-0.505985	Nonsignificant	None
Q15911	Zinc finger homeobox protein 3	ZFHX3	9936.32	7033.33	13677.8	15846.9	11441.7	16191.1	0.704868	0.156661	0.365006	-0.504575	Nonsignificant	None
Q96GM1	Phospholipid phosphatase-related protein type 2	PLPPR2	0	5082.12	1882.37	3624.79	0	6246.31	0.705543	0.555035	0.740378	-0.503193	Nonsignificant	None
Q32NC0	UPF0711 protein C18orf21	C18orf21	40164.3	47019.9	34508.7	56412.9	49713.7	66329.6	0.705645	0.0485412	0.182503	-0.502985	Nonsignificant	None
P18440	Arylamine N-acetyltransferase 1	NAT1	29839.8	29987.1	48927.7	52684.8	50141.1	51227	0.705956	0.138302	0.341189	-0.502349	Nonsignificant	None
Q9Y639	Neuroplastin	NPTN	892739	862197	865983	1305940	1182330	1222790	0.706245	0.00064355	0.0172704	-0.501759	Nonsignificant	None
Q9BSI4	TERF1-interacting nuclear factor 2	TINF2	0	7647.2	14903.5	17221	15733.1	14929.6	0.706421	0.197481	0.415711	-0.5014	Nonsignificant	None
P67812	Signal peptidase complex catalytic subunit SEC11A	SEC11A	811818	769881	799070	1089560	1115200	1165250	0.706458	0.000204909	0.00985235	-0.501325	Nonsignificant	None
Q13636	Ras-related protein Rab-31	RAB31	473162	500327	506163	696910	716180	680068	0.706899	0.000149424	0.00867399	-0.500423	Nonsignificant	None
P13473	Lysosome-associated membrane glycoprotein 2	LAMP2	670857	644968	664545	918404	905242	975578	0.707471	0.000286365	0.0119587	-0.499257	Nonsignificant	None
Q9H4B7	Tubulin beta-1 chain	TUBB1	5285.04	115613	0	0	97485.7	73161.9	0.708466	0.702705	0.839655	-0.497229	Nonsignificant	None
Q9BTV5	Fibronectin type III and SPRY domain-containing protein 1	FSD1	23567.6	32326	19584.6	22868	41937.5	41661.5	0.708935	0.232501	0.454589	-0.496274	Nonsignificant	None
Q9H6U6	BCAS3 microtubule associated cell migration factor	BCAS3	23183.2	14624.5	22578.4	33168.5	19588.1	32298.3	0.709966	0.187835	0.403949	-0.494178	Nonsignificant	None
P51911	Calponin-1	CNN1	29094.9	36851.5	18965.6	41631.3	40705.5	37136.2	0.710721	0.0979066	0.276906	-0.492644	Nonsignificant	None
Q9P2K3	REST corepressor 3	RCOR3	118681	73689.5	100010	121081	136030	153855	0.711447	0.0703539	0.227159	-0.491172	Nonsignificant	None
Q8N609	Translocating chain-associated membrane protein 1-like 1	TRAM1L1	6536.74	7931.27	4091.89	7719.36	10397.6	7955.58	0.711856	0.150678	0.356858	-0.490342	Nonsignificant	None
Q9BY41	Histone deacetylase 8	HDAC8	13638.6	13314.6	17754.9	19303.1	22534.2	0	0.712412	0.0719089	0.229983	-0.489216	Nonsignificant	None
P35968	Vascular endothelial growth factor receptor 2	KDR	28398.9	11859.9	22296.8	29551.8	27845	30280.2	0.713478	0.2231	0.445167	-0.487059	Nonsignificant	None
Q6UWL2	Sushi domain-containing protein 1	SUSD1	10915.5	4194.65	5591.77	10329	0	8987.15	0.714494	0.380805	0.601716	-0.485005	Nonsignificant	None
Q9BQG2	NAD-capped RNA hydrolase NUDT12	NUDT12	20158.1	15247.7	0	23757	27865.9	22685.8	0.714704	0.0817889	0.249234	-0.484583	Nonsignificant	None
Q96IP4	Terminal nucleotidyltransferase 5A	TENT5A	95573.1	87042	54706.2	90199.8	126614	114584	0.716122	0.128797	0.32835	-0.481722	Nonsignificant	None
Q8IXU6	Solute carrier family 35 member F2	SLC35F2	35319.3	34442.4	33357.1	46263	45964.5	51729.5	0.716317	0.00224869	0.0328085	-0.481331	Nonsignificant	None
P0C7P0	CDGSH iron-sulfur domain-containing protein 3, mitochondrial	CISD3	47667.3	27170.8	44663.5	50770.3	57144.9	58879.8	0.716458	0.0828042	0.251485	-0.481046	Nonsignificant	None
P09234	U1 small nuclear ribonucleoprotein C	SNRPC	253866	251687	298336	340263	391500	389965	0.716652	0.00950416	0.0731123	-0.480655	Nonsignificant	None
Q9Y2G0	Protein EFR3 homolog B	EFR3B	11878.1	7413.25	8814.55	12893.6	15231.4	11052.4	0.717401	0.108085	0.293847	-0.479149	Nonsignificant	None
P26374	Rab proteins geranylgeranyltransferase component A 2	CHML	48132.6	35640.5	49325.1	72051.5	63072.2	50400.7	0.717416	0.0845094	0.253932	-0.479118	Nonsignificant	None
Q9H5V7	Zinc finger protein Pegasus	IKZF5	14676.3	0	31437.5	36533.4	0	27732	0.717553	0.438836	0.648235	-0.478844	Nonsignificant	None
P25116	Proteinase-activated receptor 1	F2R	76126.7	83147.3	73128.3	114232	111184	98178.6	0.71819	0.00613702	0.0565034	-0.477563	Nonsignificant	None
O60779	Thiamine transporter 1	SLC19A2	25502.5	23632	29260.7	36073.2	39214.8	33665.2	0.719531	0.0115473	0.0813379	-0.474871	Nonsignificant	None
P62136	Serine/threonine-protein phosphatase PP1-alpha catalytic subunit	PPP1CA	858807	872827	932759	1249270	1223030	1228480	0.719954	0.000136402	0.00845794	-0.474022	Nonsignificant	None
Q96B54	Zinc finger protein 428	ZNF428	23024.4	21907	20231.8	34391.7	30056.3	26000.3	0.720447	0.0299724	0.137767	-0.473036	Nonsignificant	None
P12236	ADP/ATP translocase 3	SLC25A6	4300580	4164740	4124840	6022620	5680870	5764190	0.720769	0.000149417	0.00867399	-0.472391	Nonsignificant	None
Q3SYG4	Protein PTHB1	BBS9	5025.75	21951	1278.91	0	17418.7	8710.39	0.720925	0.707334	0.842971	-0.472079	Nonsignificant	None
Q9UM47	Neurogenic locus notch homolog protein 3	NOTCH3	7709.56	4962.7	0	6306.67	13237.9	6813.13	0.72117	0.481449	0.683042	-0.471588	Nonsignificant	None
Q9NP50	SIN3-HDAC complex-associated factor	SINHCAF	24227.5	23385.5	21214.9	35962.5	31015.9	28361.8	0.721919	0.0211948	0.113981	-0.470091	Nonsignificant	None
Q9BTZ2	Dehydrogenase/reductase SDR family member 4	DHRS4	19005.4	20777	14671.3	23249.5	28376.5	23718.2	0.722732	0.0463649	0.177335	-0.468466	Nonsignificant	None
O95967	EGF-containing fibulin-like extracellular matrix protein 2	EFEMP2	15452.7	17839.3	18205.9	24003.5	22344.7	24876.1	0.723038	0.00446284	0.0463775	-0.467856	Nonsignificant	None
O60238	BCL2/adenovirus E1B 19 kDa protein-interacting protein 3-like	BNIP3L	60733.6	0	49749.9	68485.7	64998.6	95198.9	0.724694	0.204269	0.424215	-0.464557	Nonsignificant	None
Q7RTV5	Peroxiredoxin-like 2C	PRXL2C	0	30249.8	29208.6	37620.1	45552.6	39833.4	0.725066	0.0351154	0.150324	-0.463815	Nonsignificant	None
Q8IVQ6	Palmitoyltransferase ZDHHC21	ZDHHC21	24500.7	30478.4	31360.2	42395.8	33969.6	42605.7	0.725717	0.0380915	0.156923	-0.462522	Nonsignificant	None
Q53S08	Ras-related protein Rab-6D	RAB6D	72681.9	57805.5	58859.9	100650	75620.8	84537	0.726003	0.0529111	0.192736	-0.461952	Nonsignificant	None
O15155	BET1 homolog	BET1	69976.9	73837.5	93400.7	96179.7	109150	121389	0.726053	0.0439409	0.171226	-0.461853	Nonsignificant	None
P0DP23	Calmodulin-1	CALM1	990187	1013740	1009220	1381440	1398180	1368240	0.726434	4.70983e-06	0.000917855	-0.461096	Nonsignificant	None
Q9NPB0	SAYSvFN domain-containing protein 1	SAYSD1	0	7199.97	7543.75	12573.2	0	7675.41	0.728135	0.378749	0.600094	-0.457722	Nonsignificant	None
Q6UB28	Methionine aminopeptidase 1D, mitochondrial	METAP1D	21412	0	12734.2	23665.2	22479.3	24176.9	0.72836	0.37824	0.599863	-0.457276	Nonsignificant	None
Q9HCU5	Guanine nucleotide-exchange factor SEC12	PREB	1069980	1097310	1095160	1559460	1291100	1616900	0.73027	0.0561549	0.199183	-0.453499	Nonsignificant	None
P60033	CD81 antigen	CD81	491551	336636	410731	586939	582312	525126	0.731194	0.0361717	0.152768	-0.451674	Nonsignificant	None
P19320	Vascular cell adhesion protein 1	VCAM1	28138.5	23971.7	31453.3	40096.2	37310.3	36869.8	0.731241	0.0127847	0.0851945	-0.451581	Nonsignificant	None
Q15274	Nicotinate-nucleotide pyrophosphorylase [carboxylating]	QPRT	58206.6	76816.7	60162.4	80529.7	89010.4	97266.2	0.731563	0.035213	0.150591	-0.450945	Nonsignificant	None
Q86YD5	Low-density lipoprotein receptor class A domain-containing protein 3	LDLRAD3	0	16975.4	17022.4	31694.2	14749.5	0	0.732022	0.596696	0.7718	-0.450042	Nonsignificant	None
Q96GN5	Cell division cycle-associated 7-like protein	CDCA7L	46395.6	62100.1	36667.5	70194.3	58906.1	68941.2	0.732993	0.0987619	0.27798	-0.448128	Nonsignificant	None
Q9Y6N1	Cytochrome c oxidase assembly protein COX11, mitochondrial	COX11	108267	104048	79021.6	130956	132439	133754	0.73357	0.0598387	0.206077	-0.446993	Nonsignificant	None
Q9NVR5	Protein kintoun	DNAAF2	0	18955.7	3392.31	14657.7	0	15779.1	0.734243	0.655837	0.809948	-0.44567	Nonsignificant	None
O60687	Sushi repeat-containing protein SRPX2	SRPX2	13869.6	26813	19995.8	28067.9	0	26988.6	0.734741	0.228709	0.450112	-0.444692	Nonsignificant	None
Q9Y6K8	Adenylate kinase isoenzyme 5	AK5	0	10790.6	9863.86	16810.1	11297	0	0.734848	0.314069	0.53926	-0.444481	Nonsignificant	None
Q6ZUJ8	Phosphoinositide 3-kinase adapter protein 1	PIK3AP1	8377.31	17256.7	12451.7	10802.5	21850.7	19161.4	0.735038	0.337256	0.561637	-0.444109	Nonsignificant	None
Q9Y6X2	E3 SUMO-protein ligase PIAS3	PIAS3	10530.7	18690.8	12739.7	18033.4	20010.8	0	0.735306	0.217039	0.438529	-0.443583	Nonsignificant	None
Q8TCD1	UPF0729 protein C18orf32	C18orf32	56866.3	43645.8	39941.8	80198.3	59170.4	51596.8	0.735494	0.166834	0.377498	-0.443215	Nonsignificant	None
O00220	Tumor necrosis factor receptor superfamily member 10A	TNFRSF10A	60796.9	70277.3	54707.7	40169.3	141947	70446.6	0.735587	0.538667	0.728296	-0.443033	Nonsignificant	None
P62314	Small nuclear ribonucleoprotein Sm D1	SNRPD1	1107700	1043210	1109960	1494180	1556810	1378230	0.736218	0.00235397	0.0335562	-0.441796	Nonsignificant	None
Q9Y5J9	Mitochondrial import inner membrane translocase subunit Tim8 B	TIMM8B	122432	134556	115887	176814	158330	171248	0.736337	0.00453162	0.0467734	-0.441563	Nonsignificant	None
P10145	Interleukin-8	CXCL8	25162.8	43989.4	31063.4	56181.6	34514.4	45358.1	0.736586	0.226603	0.448114	-0.441073	Nonsignificant	None
O60512	Beta-1,4-galactosyltransferase 3	B4GALT3	79268.8	0	68154.4	92649.6	97937.6	109350	0.73727	0.040636	0.162848	-0.439734	Nonsignificant	None
Q6Q0C0	E3 ubiquitin-protein ligase TRAF7	TRAF7	19283.5	33280.2	19518.6	28409.5	26823.5	42509.3	0.737473	0.276967	0.503324	-0.439338	Nonsignificant	None
Q10588	ADP-ribosyl cyclase/cyclic ADP-ribose hydrolase 2	BST1	153718	120652	114226	176946	183206	166700	0.737581	0.0247713	0.123907	-0.439127	Nonsignificant	None
P00441	Superoxide dismutase [Cu-Zn]	SOD1	110234	146650	139731	185595	186738	164593	0.738677	0.0244385	0.123245	-0.436984	Nonsignificant	None
P00156	Cytochrome b	MT-CYB	22188.1	0	21693.1	25180.9	30141.2	33763.3	0.738862	0.0949564	0.271851	-0.436624	Nonsignificant	None
P49450	Histone H3-like centromeric protein A	CENPA	75201.6	78988.2	103207	124496	120129	103731	0.73889	0.0486048	0.182659	-0.436568	Nonsignificant	None
Q9Y4C5	Carbohydrate sulfotransferase 2	CHST2	22444.7	19242.8	19175.1	26812.3	28772.3	26725.9	0.739427	0.00488365	0.0489862	-0.435521	Nonsignificant	None
Q12791	Calcium-activated potassium channel subunit alpha-1	KCNMA1	30502.8	20680.5	26072.2	30774.2	36496.3	37096.5	0.740229	0.0603454	0.206491	-0.433956	Nonsignificant	None
Q9NWF9	E3 ubiquitin-protein ligase RNF216	RNF216	9353.51	0	17760.9	24645.5	11970.6	0	0.740505	0.595931	0.771055	-0.433418	Nonsignificant	None
P0DMM9	Sulfotransferase 1A3	SULT1A3	9159.89	10904.8	16107.6	0	15827.9	16733.9	0.740587	0.217667	0.438929	-0.433258	Nonsignificant	None
P42766	Large ribosomal subunit protein uL29	RPL35	1804450	1774840	1696730	2322720	2375560	2425060	0.740667	0.000146566	0.00863622	-0.433104	Nonsignificant	None
Q9H2V7	Protein spinster homolog 1	SPNS1	380540	441448	445596	576199	586334	548699	0.740744	0.00343811	0.0399729	-0.432954	Nonsignificant	None
Q8TB96	T-cell immunomodulatory protein	ITFG1	42978	35196.9	48757	57909	52509.6	60854	0.74111	0.033067	0.145356	-0.43224	Nonsignificant	None
O14561	Acyl carrier protein, mitochondrial	NDUFAB1	189642	200651	184874	253628	263098	258356	0.742072	0.000250075	0.0110641	-0.430368	Nonsignificant	None
O60220	Mitochondrial import inner membrane translocase subunit Tim8 A	TIMM8A	101851	117324	93145.9	145509	134437	140741	0.742407	0.00964034	0.0737441	-0.429718	Nonsignificant	None
P62072	Mitochondrial import inner membrane translocase subunit Tim10	TIMM10	125130	109154	113205	156063	150210	161626	0.742658	0.00231576	0.0331953	-0.42923	Nonsignificant	None
Q8IYS2	Uncharacterized protein KIAA2013	KIAA2013	302003	282394	309588	406386	389903	407405	0.742701	0.000475867	0.0146967	-0.429146	Nonsignificant	None
Q9Y3D5	Small ribosomal subunit protein bS18m	MRPS18C	36292.8	36363.8	48680.9	54106.2	56670.1	52490	0.743188	0.0312252	0.141516	-0.428202	Nonsignificant	None
O43301	Heat shock 70 kDa protein 12A	HSPA12A	9279.62	18425.3	11103.7	18638.5	18238	15321.3	0.743491	0.209035	0.428703	-0.427612	Nonsignificant	None
Q9Y289	Sodium-dependent multivitamin transporter	SLC5A6	90760.5	85485.7	76955.7	130441	110392	99716.6	0.74351	0.0418865	0.165544	-0.427577	Nonsignificant	None
Q9NRG4	N-lysine methyltransferase SMYD2	SMYD2	18392.3	22996.1	24215.3	29631.5	25467.4	33132.9	0.743538	0.0565075	0.199963	-0.427522	Nonsignificant	None
Q96P53	WD repeat and FYVE domain-containing protein 2	WDFY2	31959.2	21690.3	25721.4	39941.7	30887.3	35897.4	0.743686	0.083358	0.252367	-0.427235	Nonsignificant	None
P60510	Serine/threonine-protein phosphatase 4 catalytic subunit	PPP4C	58187.8	58801.9	44175.3	74182.8	73766	68599.5	0.744245	0.0224009	0.118094	-0.42615	Nonsignificant	None
A0A0B4J2D5	Putative glutamine amidotransferase-like class 1 domain-containing protein 3B, mitochondrial	GATD3B	506808	481258	480929	643958	622598	705650	0.744849	0.00311527	0.0378444	-0.424981	Nonsignificant	None
Q6STE5	SWI/SNF-related matrix-associated actin-dependent regulator of chromatin subfamily D member 3	SMARCD3	12190.8	13237.2	14813.7	17379	24912.9	11726.7	0.74496	0.303703	0.528688	-0.424765	Nonsignificant	None
C9J7I0	UBAP1-MVB12-associated (UMA)-domain containing protein 1	UMAD1	12051.1	16519.4	0	14206.1	29758.6	13548.4	0.745148	0.53751	0.727313	-0.424402	Nonsignificant	None
Q9Y6Q9	Nuclear receptor coactivator 3	NCOA3	25434.9	19274.3	22779.2	24348.1	36286.6	29883.9	0.745575	0.119238	0.312649	-0.423575	Nonsignificant	None
O43715	TP53-regulated inhibitor of apoptosis 1	TRIAP1	11080.2	0	12201.9	14732	16341.1	15764.1	0.745628	0.012547	0.0848693	-0.423471	Nonsignificant	None
Q8TBF5	Phosphatidylinositol-glycan biosynthesis class X protein	PIGX	38788.6	52056.3	34267.7	51258.9	59802	56701.8	0.745771	0.073363	0.233285	-0.423195	Nonsignificant	None
Q86UB9	Transmembrane protein 135	TMEM135	63556	48777.4	77626.1	97945.9	0	71861	0.745786	0.233241	0.455084	-0.423166	Nonsignificant	None
Q9H1J7	Protein Wnt-5b	WNT5B	23553.2	22386.7	22637.1	33895.7	31393.1	26658.5	0.745829	0.022341	0.118061	-0.423082	Nonsignificant	None
Q9BYC8	Large ribosomal subunit protein bL32m	MRPL32	68525.6	77530.5	72582.5	99534.6	90648.8	102904	0.745984	0.00522555	0.0511617	-0.422783	Nonsignificant	None
Q13509	Tubulin beta-3 chain	TUBB3	182761	171466	171070	229696	236751	237417	0.746305	0.000198789	0.00976471	-0.422163	Nonsignificant	None
Q13395	Probable methyltransferase TARBP1	TARBP1	6851.12	20864.7	0	23498	9973.7	22230.8	0.746353	0.580921	0.760652	-0.42207	Nonsignificant	None
P19438	Tumor necrosis factor receptor superfamily member 1A	TNFRSF1A	111681	147222	132525	184351	158363	181477	0.746728	0.0284321	0.133482	-0.421346	Nonsignificant	None
O43402	ER membrane protein complex subunit 8	EMC8	356073	351838	340187	465945	458802	478691	0.746807	9.44027e-05	0.00702442	-0.421192	Nonsignificant	None
O14579	Coatomer subunit epsilon	COPE	1256150	1205240	1107800	1585620	1609030	1583750	0.746942	0.000807434	0.019787	-0.420931	Nonsignificant	None
Q6ZMZ0	E3 ubiquitin-protein ligase RNF19B	RNF19B	36358.4	48768.4	40830	57742.3	51634.7	59214.5	0.747112	0.029949	0.137767	-0.420603	Nonsignificant	None
P28347	Transcriptional enhancer factor TEF-1	TEAD1	168763	180032	159617	224400	216201	239885	0.747131	0.00325783	0.0385895	-0.420567	Nonsignificant	None
Q8WZ73	E3 ubiquitin-protein ligase rififylin	RFFL	11628.5	17906.2	9452.4	15936.9	19776	16468.9	0.74714	0.191887	0.409329	-0.42055	Nonsignificant	None
P00749	Urokinase-type plasminogen activator	PLAU	338649	364594	370860	463826	463853	509757	0.747235	0.00265215	0.0350692	-0.420365	Nonsignificant	None
P48509	CD151 antigen	CD151	850781	905059	1036310	1179330	1263920	1293380	0.747237	0.00829675	0.0674158	-0.420361	Nonsignificant	None
Q15125	3-beta-hydroxysteroid-Delta(8),Delta(7)-isomerase	EBP	2016720	2234540	2210750	2624790	2942930	3078480	0.747382	0.00853715	0.0683724	-0.420083	Nonsignificant	None
Q6QNY0	Biogenesis of lysosome-related organelles complex 1 subunit 3	BLOC1S3	0	19725.5	34187.9	33974.3	44787.1	29427.5	0.74749	0.336507	0.560731	-0.419874	Nonsignificant	None
Q9Y256	CAAX prenyl protease 2	RCE1	71408.1	44715.4	52944.8	77147	64639.6	84167.6	0.748241	0.123454	0.319529	-0.418424	Nonsignificant	None
P56378	ATP synthase subunit ATP5MJ, mitochondrial	ATP5MJ	1219490	1148690	1057050	1706650	1482920	1387090	0.748413	0.0221466	0.117403	-0.418094	Nonsignificant	None
Q9NWZ8	Gem-associated protein 8	GEMIN8	30992	30062.4	30465.6	41693.7	37608.9	42772.1	0.749705	0.00308904	0.0376903	-0.415605	Nonsignificant	None
P04156	Major prion protein	PRNP	547336	534125	504155	691206	712277	708050	0.750931	0.000254548	0.0111818	-0.413247	Nonsignificant	None
P04216	Thy-1 membrane glycoprotein	THY1	2006710	1959890	1985470	2587180	2638830	2696130	0.751321	4.36177e-05	0.00451912	-0.412499	Nonsignificant	None
Q8WWX9	Selenoprotein M	SELENOM	17129.3	26068	22863.2	32236	19043.4	36640	0.751376	0.284277	0.511078	-0.412394	Nonsignificant	None
P08254	Stromelysin-1	MMP3	9539.18	12419.2	16251.9	8894.97	14667.9	27271.1	0.751668	0.505782	0.703215	-0.411832	Nonsignificant	None
P12273	Prolactin-inducible protein	PIP	9263.48	19993	7634.53	0	15633.3	17052.8	0.75243	0.48022	0.681922	-0.41037	Nonsignificant	None
Q15165	Serum paraoxonase/arylesterase 2	PON2	516892	552010	549099	648472	779864	720420	0.752994	0.0111125	0.0794375	-0.409289	Nonsignificant	None
Q9H6Q4	Cytosolic iron-sulfur assembly component 3	CIAO3	36281.1	27818.1	29528.3	29162.9	61467.3	33691.1	0.753109	0.381898	0.602164	-0.409069	Nonsignificant	None
Q9Y294	Histone chaperone ASF1A	ASF1A	64975.3	86640.7	67585.2	90231.2	90789.5	110031	0.753135	0.0640627	0.214723	-0.40902	Nonsignificant	None
P11169	Solute carrier family 2, facilitated glucose transporter member 3	SLC2A3	571276	575876	566608	747373	767999	759250	0.753426	8.95838e-06	0.00156009	-0.408462	Nonsignificant	None
Q4VC31	Protein MIX23	MIX23	170748	177863	176535	229276	231547	235488	0.754183	3.62202e-05	0.00390619	-0.407013	Nonsignificant	None
P04004	Vitronectin	VTN	47886.4	60359.5	58646	84950.6	67328.7	68951.7	0.754378	0.0572141	0.201683	-0.40664	Nonsignificant	None
P36383	Gap junction gamma-1 protein	GJC1	30420.2	31029.3	20774.5	30123	37994.4	40872.2	0.754421	0.125708	0.323527	-0.406559	Nonsignificant	None
P53675	Clathrin heavy chain 2	CLTCL1	162086	157087	150810	216421	190486	215247	0.755413	0.00500354	0.0499439	-0.404663	Nonsignificant	None
Q9H6A9	Pecanex-like protein 3	PCNX3	0	27281.1	32032.2	35141.7	50928.4	31645.4	0.755805	0.309905	0.534465	-0.403914	Nonsignificant	None
Q9H0X4	Protein FAM234A	FAM234A	73358.4	70462.9	73126.2	91005.6	90967.4	105012	0.755954	0.00805653	0.0662741	-0.403629	Nonsignificant	None
P14854	Cytochrome c oxidase subunit 6B1	COX6B1	1195030	1079880	1124240	1543160	1542340	1410000	0.756123	0.00275807	0.0357762	-0.403308	Nonsignificant	None
Q9Y2R5	Small ribosomal subunit protein uS17m	MRPS17	484057	478219	451122	557830	676955	634124	0.756269	0.0138674	0.0895057	-0.403029	Nonsignificant	None
Q9UHA3	Probable ribosome biogenesis protein RLP24	RSL24D1	249756	270635	206343	300455	328541	331633	0.756519	0.021822	0.115983	-0.402552	Nonsignificant	None
Q02338	D-beta-hydroxybutyrate dehydrogenase, mitochondrial	BDH1	208421	201635	197488	267459	264874	270708	0.756554	5.5124e-05	0.00518609	-0.402485	Nonsignificant	None
P23769	Endothelial transcription factor GATA-2	GATA2	30005	25347	23260	37141.4	29625.7	37125.7	0.756665	0.0579626	0.203228	-0.402274	Nonsignificant	None
P78312	Protein FAM193A	FAM193A	12271.2	22371	21706.5	24645.6	24984.2	24800.3	0.757069	0.205767	0.425627	-0.401504	Nonsignificant	None
Q8N1Q1	Carbonic anhydrase 13	CA13	12551.7	19578.2	10199.6	0	7502.1	29723.7	0.758067	0.652793	0.808232	-0.399602	Nonsignificant	None
Q9UPV0	Centrosomal protein of 164 kDa	CEP164	6211.59	0	13814.1	18462.1	12098.1	9060.37	0.758155	0.534297	0.724662	-0.399435	Nonsignificant	None
Q9NWW5	Ceroid-lipofuscinosis neuronal protein 6	CLN6	235982	260778	294727	361208	341304	341264	0.758292	0.01002	0.0747621	-0.399175	Nonsignificant	None
O15162	Phospholipid scramblase 1	PLSCR1	106698	92726.8	108239	149261	122403	133870	0.758663	0.0239938	0.122371	-0.398468	Nonsignificant	None
Q9BT40	Inositol polyphosphate 5-phosphatase K	INPP5K	87302.9	99703	105599	112778	121869	150936	0.758864	0.0712969	0.228791	-0.398088	Nonsignificant	None
P07108	Acyl-CoA-binding protein	DBI	162636	170691	180371	222820	208025	246002	0.758957	0.0111273	0.0794741	-0.397909	Nonsignificant	None
Q96EE3	Nucleoporin SEH1	SEH1L	212143	212153	200203	262581	285001	275113	0.759089	0.000969762	0.0216281	-0.397658	Nonsignificant	None
P30039	Phenazine biosynthesis-like domain-containing protein	PBLD	2524.75	34762.3	0	23023.7	0	26083.7	0.759296	0.75008	0.870691	-0.397266	Nonsignificant	None
P01344	Insulin-like growth factor II	IGF2	10645.1	12472.2	9316.91	11558.1	15302.9	15855	0.759299	0.103414	0.286347	-0.39726	Nonsignificant	None
Q9HBW9	Adhesion G protein-coupled receptor L4	ADGRL4	53812.4	57097.8	72666.9	80351.3	77162.9	83988.1	0.760146	0.0346958	0.14935	-0.395651	Nonsignificant	None
O43597	Protein sprouty homolog 2	SPRY2	63897.9	59833.5	46216	71454.8	75223.6	76875.4	0.760208	0.0328705	0.144967	-0.395534	Nonsignificant	None
Q9H0K1	Serine/threonine-protein kinase SIK2	SIK2	114035	110432	136822	124261	213421	137435	0.760421	0.260698	0.486206	-0.395129	Nonsignificant	None
Q15131	Cyclin-dependent kinase 10	CDK10	13461.5	7801.68	9007.87	13146.7	11465.6	15194.8	0.760443	0.19262	0.410358	-0.395087	Nonsignificant	None
Q96EF6	F-box only protein 17	FBXO17	35019.3	27972.6	34593.4	39986.2	33327.4	54860.6	0.761349	0.206049	0.425825	-0.39337	Nonsignificant	None
Q93084	Sarcoplasmic/endoplasmic reticulum calcium ATPase 3	ATP2A3	14938.3	16127.5	21814.4	23500.5	18406.5	27522.3	0.761641	0.178516	0.392151	-0.392817	Nonsignificant	None
Q96L73	Histone-lysine N-methyltransferase, H3 lysine-36 specific	NSD1	39556.2	40246.9	47891	66107.2	50779.4	50653.2	0.762172	0.0832719	0.25225	-0.391812	Nonsignificant	None
O43674	NADH dehydrogenase [ubiquinone] 1 beta subcomplex subunit 5, mitochondrial	NDUFB5	337612	366665	336770	462984	442953	459651	0.762343	0.000740338	0.0187606	-0.391487	Nonsignificant	None
Q9C0C4	Semaphorin-4C	SEMA4C	81605.6	80166.1	85355.9	115765	102984	105324	0.762568	0.00371092	0.041895	-0.391063	Nonsignificant	None
Q5JTJ3	Cytochrome c oxidase assembly factor 6 homolog	COA6	61580.3	73878.5	66027.7	86921.7	91282.8	85932.9	0.762809	0.00615794	0.0565688	-0.390605	Nonsignificant	None
Q8N5B7	Ceramide synthase 5	CERS5	122877	119978	113112	154859	151253	160466	0.762931	0.00073022	0.0186332	-0.390375	Nonsignificant	None
Q96M94	Kelch-like protein 15	KLHL15	20096	27450.7	0	27511.5	38006	27903.5	0.763426	0.25248	0.478147	-0.389439	Nonsignificant	None
Q9P0P0	E3 ubiquitin-protein ligase RNF181	RNF181	16071.8	15215.7	16077.7	19083.1	19964.3	22980.2	0.763615	0.015794	0.0965448	-0.389083	Nonsignificant	None
Q8IV63	Serine/threonine-protein kinase VRK3	VRK3	84745.8	91466.5	83984.2	121311	113082	106166	0.764028	0.0057781	0.0545993	-0.388303	Nonsignificant	None
Q6UW56	All-trans retinoic acid-induced differentiation factor	ATRAID	174585	181343	186381	203381	248019	257948	0.764518	0.0313362	0.141784	-0.387378	Nonsignificant	None
O15431	High affinity copper uptake protein 1	SLC31A1	621341	719631	640193	925860	890097	775176	0.764594	0.0203178	0.110867	-0.387234	Nonsignificant	None
A0AV96	RNA-binding protein 47	RBM47	15658.4	14775.3	14210.4	22295.4	15186.8	20874.1	0.765026	0.107706	0.293321	-0.386419	Nonsignificant	None
Q9HCP0	Casein kinase I isoform gamma-1	CSNK1G1	42509.9	37337.7	43519.4	58102.3	50992.6	51987.4	0.765863	0.0127931	0.0851945	-0.384841	Nonsignificant	None
Q9P0P8	Mitochondrial transcription rescue factor 1	MTRES1	33103.1	27153.5	0	38342.8	0	40298.6	0.76622	0.0990945	0.278684	-0.38417	Nonsignificant	None
P12109	Collagen alpha-1(VI) chain	COL6A1	507731	493163	515962	631771	699353	648017	0.766421	0.00198183	0.0308285	-0.38379	Nonsignificant	None
O60565	Gremlin-1	GREM1	176200	174641	169805	229749	222449	226872	0.766704	5.10425e-05	0.0049616	-0.383258	Nonsignificant	None
P57076	Cilia- and flagella-associated protein 298	CFAP298	13397.5	8603.54	17901.2	21324.8	15679.9	15027.5	0.766876	0.293583	0.520237	-0.382935	Nonsignificant	None
B0FP48	Uroplakin-3b-like protein 1	UPK3BL1	17829	20211.7	17577.5	23433	0	24913.4	0.76694	0.0189383	0.106845	-0.382814	Nonsignificant	None
P07919	Cytochrome b-c1 complex subunit 6, mitochondrial	UQCRH	311793	310848	322162	394668	395362	441239	0.767341	0.00380701	0.0423951	-0.382061	Nonsignificant	None
Q9Y4A0	Jerky protein homolog-like	JRKL	17825.7	12087.4	17862.4	0	15108	26397	0.767385	0.395687	0.613274	-0.381977	Nonsignificant	None
O60282	Kinesin heavy chain isoform 5C	KIF5C	25045.5	24370.3	17124.3	38617.9	24242	23844	0.767441	0.287364	0.514115	-0.381873	Nonsignificant	None
Q14494	Endoplasmic reticulum membrane sensor NFE2L1	NFE2L1	8501	19523	5732.96	13933.6	0	15375.5	0.767838	0.577624	0.758764	-0.381126	Nonsignificant	None
Q9NZJ9	Diphosphoinositol polyphosphate phosphohydrolase 2	NUDT4	67563.9	89950	76171	107343	105098	91765	0.76818	0.0445451	0.172633	-0.380484	Nonsignificant	None
P67809	Y-box-binding protein 1	YBX1	1621490	1569740	1600520	2056720	2007340	2171640	0.768438	0.000699604	0.0181609	-0.379999	Nonsignificant	None
Q9Y250	Leucine zipper putative tumor suppressor 1	LZTS1	40307.2	27435.7	32686.9	48085	38874.3	43684.1	0.768732	0.0930873	0.26847	-0.379447	Nonsignificant	None
O14595	Carboxy-terminal domain RNA polymerase II polypeptide A small phosphatase 2	CTDSP2	43349.9	57604.1	55201.1	69529.1	61379	72185.7	0.768882	0.0460474	0.176746	-0.379167	Nonsignificant	None
Q9NXN4	Ganglioside-induced differentiation-associated protein 2	GDAP2	80556.6	73323.7	100178	99789.2	120988	109607	0.768978	0.0653109	0.217659	-0.378985	Nonsignificant	None
A1L020	RNA-binding protein MEX3A	MEX3A	13417.1	6133.77	0	18145.4	0	7275.41	0.769089	0.697628	0.836945	-0.378777	Nonsignificant	None
A2VDJ0	Transmembrane protein 131-like	TMEM131L	37199.2	20172.7	25426.2	27039.8	37648.7	42946.3	0.76925	0.294637	0.52126	-0.378475	Nonsignificant	None
O60671	Cell cycle checkpoint protein RAD1	RAD1	76690.3	83890.2	69016	92440.7	106483	0	0.769463	0.0573226	0.2018	-0.378077	Nonsignificant	None
Q9Y3C5	RING finger protein 11	RNF11	30159.5	21870.9	24107	28327.6	43540.3	27080.3	0.769467	0.262949	0.489145	-0.378068	Nonsignificant	None
P28799	Progranulin	GRN	218860	220812	222425	294410	279582	286172	0.769733	0.000116109	0.00791626	-0.377569	Nonsignificant	None
Q9BRV8	Suppressor of IKBKE 1	SIKE1	25447.3	22667.5	31786.5	31184.9	41221.7	31337.4	0.770178	0.136799	0.339623	-0.376737	Nonsignificant	None
Q8TBK6	Zinc finger CCHC domain-containing protein 10	ZCCHC10	27699.4	32790	24870.6	34059.1	43027.5	33743.3	0.770189	0.090657	0.264203	-0.376715	Nonsignificant	None
O00712	Nuclear factor 1 B-type	NFIB	18972.3	25078.2	33937.9	32665.9	0	34786.2	0.770803	0.265687	0.492045	-0.375566	Nonsignificant	None
Q9BSH4	Translational activator of cytochrome c oxidase 1	TACO1	341436	336439	337735	426202	452566	438263	0.771136	0.000205834	0.00985235	-0.374943	Nonsignificant	None
O14979	Heterogeneous nuclear ribonucleoprotein D-like	HNRNPDL	1995670	2052330	2046400	2730070	2669890	2500880	0.771361	0.00105507	0.0225476	-0.374522	Nonsignificant	None
O14772	Fucose-1-phosphate guanylyltransferase	FPGT	12708.7	0	10945	23715.1	6893.28	0	0.772785	0.720814	0.852951	-0.371861	Nonsignificant	None
O95149	Snurportin-1	SNUPN	23469.7	25141	36543	34144	43704.1	32293.4	0.77313	0.199147	0.41774	-0.371217	Nonsignificant	None
Q9UEW8	STE20/SPS1-related proline-alanine-rich protein kinase	STK39	168384	181710	179385	238263	213927	232355	0.773476	0.00354213	0.0408342	-0.370572	Nonsignificant	None
Q3L8U1	Chromodomain-helicase-DNA-binding protein 9	CHD9	31081.2	31471.1	39544.8	48646.6	46627.5	36713	0.773538	0.0965141	0.274489	-0.370455	Nonsignificant	None
Q9NTJ4	Alpha-mannosidase 2C1	MAN2C1	98670.6	92922.5	95609.2	121847	124017	125293	0.773803	0.000134622	0.00841131	-0.369962	Nonsignificant	None
Q86Y39	NADH dehydrogenase [ubiquinone] 1 alpha subcomplex subunit 11	NDUFA11	308029	295231	298278	384428	388134	392279	0.773958	3.99104e-05	0.00424243	-0.369673	Nonsignificant	None
P63173	Large ribosomal subunit protein eL38	RPL38	2028120	2071590	2094840	2679050	2648170	2674380	0.774164	1.01804e-05	0.0016331	-0.369289	Nonsignificant	None
Q5R372	Rab GTPase-activating protein 1-like	RABGAP1L	0	10606.7	19071.7	15955.1	15229.9	26312	0.77426	0.495704	0.694512	-0.369111	Nonsignificant	None
Q86W33	Transmembrane protein adipocyte-associated 1	TPRA1	14152.5	0	15175.1	14675.9	21840.8	20285.8	0.774462	0.229059	0.450202	-0.368733	Nonsignificant	None
Q96AB3	Isochorismatase domain-containing protein 2	ISOC2	85588.9	81398.3	83478.2	112020	100784	110542	0.774605	0.00285931	0.0362282	-0.368467	Nonsignificant	None
Q9BT73	Proteasome assembly chaperone 3	PSMG3	40712.1	31917	46334.2	48785.8	49996.7	54765.8	0.774761	0.0653756	0.217709	-0.368176	Nonsignificant	None
P07602	Prosaposin	PSAP	1161030	1177950	1161930	1500300	1491040	1527080	0.774808	9.71121e-06	0.00162217	-0.368088	Nonsignificant	None
O00481	Butyrophilin subfamily 3 member A1	BTN3A1	7181.39	5743.34	0	0	3955.19	12708.2	0.775636	0.714385	0.848409	-0.366548	Nonsignificant	None
Q9UBI4	Stomatin-like protein 1	STOML1	85469.7	92954.1	68516.5	110375	114058	93805.1	0.775961	0.0674382	0.221934	-0.365944	Nonsignificant	None
Q96G01	Protein bicaudal D homolog 1	BICD1	0	23003.8	10805.3	17364.2	17390.5	30579.5	0.776219	0.55094	0.736958	-0.365464	Nonsignificant	None
P43307	Translocon-associated protein subunit alpha	SSR1	4129600	4159850	4385800	5541510	5450520	5328460	0.776646	0.000281199	0.0118032	-0.36467	Nonsignificant	None
O60603	Toll-like receptor 2	TLR2	29255.2	28184.3	37819.6	37230.4	37325.1	48075.8	0.776793	0.12521	0.322482	-0.364398	Nonsignificant	None
P03886	NADH-ubiquinone oxidoreductase chain 1	MT-ND1	51141	46896.9	45005.7	68867.3	44377.4	70849.5	0.777013	0.191031	0.408675	-0.363989	Nonsignificant	None
Q9Y6W6	Dual specificity protein phosphatase 10	DUSP10	0	29639.8	35307.3	39209	44359	0	0.777177	0.135569	0.337782	-0.363686	Nonsignificant	None
Q9NR28	Diablo IAP-binding mitochondrial protein	DIABLO	168870	149181	159789	191943	221730	201102	0.77726	0.0121301	0.083503	-0.363531	Nonsignificant	None
A1L188	NADH dehydrogenase [ubiquinone] 1 alpha subcomplex assembly factor 8	NDUFAF8	19433.9	33498.4	20701.2	30298.6	33952.8	30478.7	0.777298	0.204733	0.424453	-0.363461	Nonsignificant	None
Q14442	Phosphatidylinositol N-acetylglucosaminyltransferase subunit H	PIGH	53866.3	42302.3	55162.2	71284.5	63051	60264.5	0.777651	0.0517623	0.190587	-0.362806	Nonsignificant	None
Q92804	TATA-binding protein-associated factor 2N	TAF15	153593	149544	138109	196657	194531	176134	0.77777	0.00627458	0.0571273	-0.362585	Nonsignificant	None
Q99985	Semaphorin-3C	SEMA3C	61853.4	58876.9	47909.4	69558.9	75589.2	71675.2	0.777775	0.0249687	0.124161	-0.362576	Nonsignificant	None
Q16773	Kynurenine--oxoglutarate transaminase 1	KYAT1	16289.6	15403.6	16888.5	0	26595.8	15029	0.778089	0.570668	0.752618	-0.361993	Nonsignificant	None
Q86UA6	RPA-interacting protein	RPAIN	39249	35186.2	29223.3	30831.8	60231.4	42152.8	0.778123	0.33716	0.561637	-0.361929	Nonsignificant	None
Q96IR7	4-hydroxyphenylpyruvate dioxygenase-like protein	HPDL	32186.2	24766.8	26606.3	35826	27022.7	44506.6	0.778344	0.223966	0.446242	-0.361521	Nonsignificant	None
P08574	Cytochrome c1, heme protein, mitochondrial	CYC1	1854570	1887780	1823620	2336060	2411760	2400750	0.778613	6.15267e-05	0.00551078	-0.361022	Nonsignificant	None
Q9Y548	Protein YIPF1	YIPF1	212823	205004	214732	280427	264756	267212	0.778635	0.000463564	0.0145072	-0.360981	Nonsignificant	None
P0CG38	POTE ankyrin domain family member I	POTEI	1123400	919955	1167380	1257450	1318890	1546860	0.7787	0.0592871	0.205204	-0.360861	Nonsignificant	None
Q13530	Serine incorporator 3	SERINC3	179575	173866	183277	245792	222264	221171	0.778725	0.00390267	0.0431085	-0.360815	Nonsignificant	None
Q86XS8	E3 ubiquitin-protein ligase RNF130	RNF130	46119.3	40395.8	48462	67829.1	55953.1	49541	0.77876	0.0949508	0.271851	-0.36075	Nonsignificant	None
Q9UBT6	DNA polymerase kappa	POLK	6938.69	4685.66	5748.81	12880.3	3304.31	6112.23	0.779176	0.603549	0.775246	-0.359979	Nonsignificant	None
Q8IY31	Intraflagellar transport protein 20 homolog	IFT20	23394.9	30550.4	30875.9	28566.5	30354.7	49914.6	0.77935	0.332093	0.556914	-0.359656	Nonsignificant	None
Q96EU7	C1GALT1-specific chaperone 1	C1GALT1C1	83644	79834.2	89082	110900	110967	102003	0.77982	0.00405067	0.0439135	-0.358788	Nonsignificant	None
P14174	Macrophage migration inhibitory factor	MIF	3010590	2650790	2877240	3630380	3685270	3631490	0.779986	0.0016626	0.0281165	-0.358479	Nonsignificant	None
Q4KWH8	1-phosphatidylinositol 4,5-bisphosphate phosphodiesterase eta-1	PLCH1	314899	301745	296028	360632	406612	402270	0.780386	0.00547673	0.052679	-0.357741	Nonsignificant	None
Q969T3	Sorting nexin-21	SNX21	14178.2	11947	12791	11070.4	21935.1	16836.2	0.780796	0.319295	0.545032	-0.356982	Nonsignificant	None
O75570	Peptide chain release factor 1, mitochondrial	MTRF1	33450.7	27807.5	33246.4	36154.5	36990.1	47824.5	0.781229	0.102923	0.28564	-0.356182	Nonsignificant	None
P99999	Cytochrome c	CYCS	1246450	1105310	1151470	1441940	1542770	1499090	0.781308	0.00299656	0.0370346	-0.356036	Nonsignificant	None
Q9Y587	AP-4 complex subunit sigma-1	AP4S1	28337.2	25753.1	51006.8	48285.8	41383.8	0	0.781366	0.426045	0.638678	-0.355931	Nonsignificant	None
Q9GZY8	Mitochondrial fission factor	MFF	226627	242895	233807	282504	307447	309250	0.782171	0.00266765	0.0351621	-0.354444	Nonsignificant	None
P17931	Galectin-3	LGALS3	743171	796099	740800	959578	982113	972675	0.782355	0.000386276	0.0141357	-0.354104	Nonsignificant	None
P30408	Transmembrane 4 L6 family member 1	TM4SF1	8570.57	0	12784.8	0	12845.4	14430.7	0.782933	0.319055	0.544964	-0.353038	Nonsignificant	None
O95429	BAG family molecular chaperone regulator 4	BAG4	16662.4	7820.96	5612.48	18905.9	0	6712.55	0.783181	0.689002	0.83338	-0.352582	Nonsignificant	None
P16870	Carboxypeptidase E	CPE	31674.2	20311	23597.9	26217.6	38106.5	0	0.783357	0.343895	0.567778	-0.352258	Nonsignificant	None
Q86YA3	5-3 DNA helicase ZGRF1	ZGRF1	13162.6	0	8174.2	18228.7	0	9006.5	0.783427	0.630379	0.795016	-0.352129	Nonsignificant	None
Q9Y6A9	Signal peptidase complex subunit 1	SPCS1	270934	276970	293804	378549	347048	348266	0.783813	0.00332849	0.0390311	-0.351418	Nonsignificant	None
P48960	Adhesion G protein-coupled receptor E5	ADGRE5	430531	407602	408809	524629	548354	517453	0.784025	0.000661955	0.0174777	-0.351028	Nonsignificant	None
Q9NYR9	NF-kappa-B inhibitor-interacting Ras-like protein 2	NKIRAS2	32617	41046.9	42091.7	61954.9	36439.2	0	0.784299	0.377356	0.599193	-0.350524	Nonsignificant	None
Q12882	Dihydropyrimidine dehydrogenase [NADP(+)]	DPYD	34411.3	33041.9	36097.2	45731.8	50094.5	36172.7	0.784479	0.0871484	0.258072	-0.350194	Nonsignificant	None
Q9Y3D6	Mitochondrial fission 1 protein	FIS1	210870	201150	283269	279701	307367	299173	0.784537	0.0791731	0.24454	-0.350086	Nonsignificant	None
Q5SWX8	Protein odr-4 homolog	ODR4	192655	195907	193526	263240	235459	243027	0.784775	0.0221919	0.117558	-0.349649	Nonsignificant	None
Q96S97	Myeloid-associated differentiation marker	MYADM	1232500	1202700	1170140	1552770	1558080	1480890	0.785179	0.000431927	0.014489	-0.348906	Nonsignificant	None
Q6IQ26	DENN domain-containing protein 5A	DENND5A	19231.3	15686.3	10668.7	0	10486.5	28201.5	0.785537	0.611428	0.780617	-0.348248	Nonsignificant	None
A6ZKI3	Retrotransposon Gag-like protein 8C	RTL8C	137538	143232	143528	163402	186641	190042	0.785613	0.0109013	0.0786249	-0.348109	Nonsignificant	None
Q9UG56	Phosphatidylserine decarboxylase proenzyme, mitochondrial	PISD	173048	184982	167974	207212	216060	246227	0.785668	0.0203858	0.11092	-0.348008	Nonsignificant	None
Q6P3S6	F-box only protein 42	FBXO42	10976.1	9145.75	15393.7	14964.6	18104.2	12133.8	0.785697	0.271277	0.496957	-0.347955	Nonsignificant	None
O60462	Neuropilin-2	NRP2	59083.7	70317.5	71061.3	83269.1	89203.6	82646.3	0.785761	0.0143925	0.0912393	-0.347838	Nonsignificant	None
Q96EX3	Cytoplasmic dynein 2 intermediate chain 2	DYNC2I2	44419.8	41253.7	22817.8	53489.5	41624.5	42738.9	0.787008	0.273915	0.499887	-0.34555	Nonsignificant	None
P17152	Transmembrane protein 11, mitochondrial	TMEM11	492150	555004	512770	674267	646758	660730	0.787143	0.00221016	0.0325362	-0.345303	Nonsignificant	None
Q6N063	2-oxoglutarate and iron-dependent oxygenase domain-containing protein 2	OGFOD2	12698.5	9499.5	9257.02	15529.9	11101.3	0	0.787423	0.285809	0.512341	-0.34479	Nonsignificant	None
Q6PIW4	Fidgetin-like protein 1	FIGNL1	55461.8	53474.1	68221.5	72861.9	72443	79651.4	0.787519	0.0370228	0.154398	-0.344613	Nonsignificant	None
P56556	NADH dehydrogenase [ubiquinone] 1 alpha subcomplex subunit 6	NDUFA6	208203	213252	215040	265561	275539	267087	0.787559	0.00010388	0.00726715	-0.34454	Nonsignificant	None
Q8NCC3	Lysosomal phospholipase A and acyltransferase	PLA2G15	59222	60123.5	57256.2	74015.1	73105.1	77114.1	0.787577	0.000427355	0.0144358	-0.344508	Nonsignificant	None
P20336	Ras-related protein Rab-3A	RAB3A	140346	141681	130460	187209	176840	159592	0.787729	0.0135691	0.0882136	-0.344229	Nonsignificant	None
P54274	Telomeric repeat-binding factor 1	TERF1	30311.8	18874.5	24687.6	30553.6	30112.9	33092	0.787917	0.125453	0.323004	-0.343885	Nonsignificant	None
Q7L211	Protein ABHD13	ABHD13	113351	99837	81353	130280	134504	108988	0.788023	0.0959919	0.273475	-0.34369	Nonsignificant	None
P13987	CD59 glycoprotein	CD59	1794410	1716830	1780130	2234800	2254270	2223270	0.788305	4.9427e-05	0.00494342	-0.343174	Nonsignificant	None
Q6N075	Molybdate-anion transporter	MFSD5	90173.8	90833.5	75279.3	120022	99466.7	105610	0.788335	0.0444665	0.17241	-0.34312	Nonsignificant	None
Q99807	5-demethoxyubiquinone hydroxylase, mitochondrial	COQ7	51153.9	54758.4	40610.6	55232.6	67547.4	63070.6	0.788391	0.0780315	0.242107	-0.343017	Nonsignificant	None
P56134	ATP synthase subunit f, mitochondrial	ATP5MF	481584	466894	548040	617910	642716	637333	0.788488	0.00682975	0.0601739	-0.342839	Nonsignificant	None
O15235	Small ribosomal subunit protein uS12m	MRPS12	194687	229343	238889	279671	260910	299606	0.789014	0.0277187	0.131523	-0.341878	Nonsignificant	None
P51687	Sulfite oxidase, mitochondrial	SUOX	98878.2	94319.8	90166.3	123515	122226	113373	0.789065	0.00340535	0.0397048	-0.341784	Nonsignificant	None
O95260	Arginyl-tRNA--protein transferase 1	ATE1	55601.2	51237.1	43574.4	61125.9	59543	69930.2	0.789157	0.0485319	0.182503	-0.341615	Nonsignificant	None
Q96GJ1	tRNA (uracil-5-)-methyltransferase homolog B	TRMT2B	22437.7	28116.9	18760	31967.8	30619.1	25205.6	0.789528	0.145818	0.351139	-0.340938	Nonsignificant	None
P61019	Ras-related protein Rab-2A	RAB2A	1692700	1543860	1612630	1988090	2030180	2122400	0.789684	0.00181704	0.0293922	-0.340652	Nonsignificant	None
O14521	Succinate dehydrogenase [ubiquinone] cytochrome b small subunit, mitochondrial	SDHD	281080	294939	260840	343680	353462	361822	0.790262	0.00271774	0.0354781	-0.339597	Nonsignificant	None
Q9H3K6	BolA-like protein 2	BOLA2	145642	142244	148599	204351	184653	163292	0.79031	0.0794705	0.244997	-0.33951	Nonsignificant	None
Q9NVR0	Kelch-like protein 11	KLHL11	36025.1	40059.7	33904.9	43786.2	48280.3	47093.3	0.790384	0.0124496	0.084377	-0.339374	Nonsignificant	None
Q9NWR8	Calcium uniporter regulatory subunit MCUb, mitochondrial	MCUB	44286.5	62888.5	61126.3	75042	71324.8	66514.2	0.790589	0.0816873	0.249234	-0.339001	Nonsignificant	None
Q17RY0	Cytoplasmic polyadenylation element-binding protein 4	CPEB4	58731	71193.9	73037.2	93461.7	76445.2	86807.6	0.790614	0.0552335	0.197417	-0.338954	Nonsignificant	None
Q15113	Procollagen C-endopeptidase enhancer 1	PCOLCE	148047	161690	154988	205420	193178	189201	0.790619	0.00282257	0.0359856	-0.338946	Nonsignificant	None
P24386	Rab proteins geranylgeranyltransferase component A 1	CHM	79004.1	69675.7	87199.5	73291.5	133743	91311.9	0.790622	0.326074	0.551544	-0.33894	Nonsignificant	None
Q9NUJ7	PI-PLC X domain-containing protein 1	PLCXD1	48405.2	47268	45003.4	61289.2	64115.2	52472.1	0.790867	0.0272534	0.130405	-0.338494	Nonsignificant	None
Q96N21	AP-4 complex accessory subunit Tepsin	TEPSIN	0	3982.51	5677.56	6347.75	6350.64	5622.44	0.790909	0.167738	0.378154	-0.338417	Nonsignificant	None
Q9NQE9	Adenosine 5-monophosphoramidase HINT3	HINT3	123014	119488	122137	155345	144038	161561	0.79107	0.00359037	0.0411585	-0.338123	Nonsignificant	None
O60890	Oligophrenin-1	OPHN1	19211	42906.3	34400.6	49685.8	39599.6	32712.1	0.791147	0.374461	0.596627	-0.337983	Nonsignificant	None
Q8N565	Melanoregulin	MREG	85744.7	84930	97426.7	120245	92311.1	126165	0.791511	0.103273	0.286271	-0.337319	Nonsignificant	None
Q9NRY2	SOSS complex subunit C	INIP	20648.3	14817	17834.7	24503.4	19803.4	23000.6	0.791889	0.0989626	0.278449	-0.33663	Nonsignificant	None
Q5QP82	DDB1- and CUL4-associated factor 10	DCAF10	4612.8	13384.6	7136.5	13370	7860.05	10508.6	0.791902	0.510898	0.707068	-0.336606	Nonsignificant	None
Q9P1T7	MyoD family inhibitor domain-containing protein	MDFIC	10960.9	17601.2	13716.9	20849.1	20974.9	11543.2	0.792228	0.370782	0.592976	-0.336012	Nonsignificant	None
Q9NRY5	Protein FAM114A2	FAM114A2	51291.9	68465.9	70835.7	73728.8	86119.2	80685.7	0.792378	0.0797137	0.245561	-0.33574	Nonsignificant	None
Q8WV83	Solute carrier family 35 member F5	SLC35F5	30600.9	15576.7	56551.1	35377.9	45945.6	48304.2	0.79249	0.51633	0.710919	-0.335535	Nonsignificant	None
Q92843	Bcl-2-like protein 2	BCL2L2	41342.2	32591.2	52724.1	50331	62140.2	47348.1	0.792504	0.208209	0.42808	-0.335509	Nonsignificant	None
P51970	NADH dehydrogenase [ubiquinone] 1 alpha subcomplex subunit 8	NDUFA8	333297	346751	291064	415598	403635	406099	0.79253	0.00783896	0.065085	-0.335463	Nonsignificant	None
Q6YBV0	Neutral amino acid uniporter 4	SLC36A4	43679.6	28060.8	48112.2	47606.6	40901.3	62713.9	0.792562	0.303562	0.528688	-0.335405	Nonsignificant	None
Q12805	EGF-containing fibulin-like extracellular matrix protein 1	EFEMP1	40643.5	38757	32995.2	39946.3	51201.8	50549.8	0.793207	0.0862251	0.256899	-0.334232	Nonsignificant	None
P11908	Ribose-phosphate pyrophosphokinase 2	PRPS2	234245	201748	243939	271197	255627	330299	0.793272	0.0862168	0.256899	-0.334112	Nonsignificant	None
Q9UK73	Protein fem-1 homolog B	FEM1B	23947.7	20980.8	26257.3	18612	13105.6	57998	0.793461	0.70551	0.841711	-0.333769	Nonsignificant	None
Q5JU85	IQ motif and SEC7 domain-containing protein 2	IQSEC2	11929.4	16463.9	16233.9	14910.8	17631.4	23697.7	0.793515	0.264668	0.490892	-0.333671	Nonsignificant	None
O14782	Kinesin-like protein KIF3C	KIF3C	6178.4	0	4645.15	0	8826.23	4812.9	0.793566	0.579543	0.759699	-0.333578	Nonsignificant	None
Q96L93	Kinesin-like protein KIF16B	KIF16B	168521	152028	154838	192744	222379	183852	0.793668	0.0316535	0.142276	-0.333393	Nonsignificant	None
Q9NS00	Glycoprotein-N-acetylgalactosamine 3-beta-galactosyltransferase 1	C1GALT1	224585	259219	238734	273831	303851	332694	0.79367	0.0338214	0.147406	-0.333389	Nonsignificant	None
Q99805	Transmembrane 9 superfamily member 2	TM9SF2	1003370	1020880	994284	1271550	1289770	1241810	0.793697	8.21716e-05	0.00650572	-0.333339	Nonsignificant	None
Q2T9J0	Peroxisomal leader peptide-processing protease	TYSND1	22260.8	21055.2	22053.9	19967.2	33385.1	28977.9	0.793997	0.288078	0.514782	-0.332795	Nonsignificant	None
Q86TM6	E3 ubiquitin-protein ligase synoviolin	SYVN1	279422	264465	251978	335332	347667	319246	0.794082	0.00383818	0.0426262	-0.33264	Nonsignificant	None
P48745	CCN family member 3	CCN3	13577.3	11641.9	10062.9	12848.7	15104.5	16476.8	0.794105	0.106151	0.290939	-0.332598	Nonsignificant	None
P51580	Thiopurine S-methyltransferase	TPMT	111435	121606	115610	144632	140958	153426	0.794165	0.00312365	0.0378746	-0.33249	Nonsignificant	None
P36269	Glutathione hydrolase 5 proenzyme	GGT5	16038.2	0	11595.8	11997.2	13864.3	26329.2	0.794222	0.595032	0.770867	-0.332386	Nonsignificant	None
Q9NY26	Zinc transporter ZIP1	SLC39A1	286190	222476	274590	343015	336812	306263	0.794305	0.0405226	0.162507	-0.332235	Nonsignificant	None
Q16540	Large ribosomal subunit protein uL23m	MRPL23	435961	402418	382574	396949	502617	637282	0.794453	0.213616	0.433857	-0.331967	Nonsignificant	None
P03915	NADH-ubiquinone oxidoreductase chain 5	MT-ND5	53806.7	49856	45204.8	69390.6	59831	58098.8	0.794721	0.0407599	0.163083	-0.331479	Nonsignificant	None
Q96DT7	Zinc finger and BTB domain-containing protein 10	ZBTB10	28740.5	42334.8	33876.4	42323.1	40343.5	49383	0.79479	0.134216	0.336124	-0.331354	Nonsignificant	None
Q92820	Gamma-glutamyl hydrolase	GGH	185667	185232	181629	226979	235828	231781	0.795476	7.79187e-05	0.00637764	-0.33011	Nonsignificant	None
P35527	Keratin, type I cytoskeletal 9	KRT9	904736	947955	870984	1149420	1148140	1126170	0.795529	0.000579326	0.0165898	-0.330014	Nonsignificant	None
Q16798	NADP-dependent malic enzyme, mitochondrial	ME3	46923.6	48634.8	30217.6	54765.5	43967.2	59350.4	0.795632	0.221161	0.442916	-0.329826	Nonsignificant	None
O43854	EGF-like repeat and discoidin I-like domain-containing protein 3	EDIL3	321089	324861	336416	400432	418288	415771	0.795766	0.000314473	0.0125559	-0.329584	Nonsignificant	None
Q15907	Ras-related protein Rab-11B	RAB11B	525591	561749	643985	769481	688700	717183	0.795878	0.0248571	0.123907	-0.32938	Nonsignificant	None
Q9Y3D0	Cytosolic iron-sulfur assembly component 2B	CIAO2B	47948.2	51116.8	55662.6	62440.8	63965.9	67823.8	0.796618	0.00875397	0.0695191	-0.328039	Nonsignificant	None
O60911	Cathepsin L2	CTSV	11816.5	9523.85	0	10976.1	15985.6	13214.2	0.796759	0.277463	0.503779	-0.327784	Nonsignificant	None
Q99698	Lysosomal-trafficking regulator	LYST	0	17112.1	11730.5	28538.6	9096.66	16664.2	0.796765	0.660496	0.813324	-0.327774	Nonsignificant	None
Q96T23	Remodeling and spacing factor 1	RSF1	116312	120439	111041	146712	144257	145413	0.79699	0.000463981	0.0145072	-0.327367	Nonsignificant	None
Q5T653	Large ribosomal subunit protein uL2m	MRPL2	207148	194122	207255	254298	248926	259872	0.797442	0.000666478	0.0175261	-0.326548	Nonsignificant	None
P22352	Glutathione peroxidase 3	GPX3	66314.1	94663.2	80660.4	92335.3	102803	107789	0.797676	0.094596	0.271292	-0.326126	Nonsignificant	None
P42702	Leukemia inhibitory factor receptor	LIFR	136886	154076	148157	172736	198316	179234	0.797983	0.0156715	0.0960835	-0.32557	Nonsignificant	None
Q99685	Monoglyceride lipase	MGLL	0	31827.2	39989.9	43834.6	52291.6	38822.9	0.798269	0.222604	0.444828	-0.325054	Nonsignificant	None
P52569	Cationic amino acid transporter 2	SLC7A2	107488	93711.7	91767.9	130537	120260	116183	0.79832	0.0195273	0.108576	-0.32496	Nonsignificant	None
P48651	Phosphatidylserine synthase 1	PTDSS1	145898	133916	132603	166387	165328	184829	0.798416	0.0103509	0.0766718	-0.324787	Nonsignificant	None
Q6ICL7	Solute carrier family 35 member E4	SLC35E4	8201.55	7385.23	0	8712.66	12091.3	8478.54	0.798435	0.290595	0.51752	-0.324753	Nonsignificant	None
O95857	Tetraspanin-13	TSPAN13	54163.1	47901.2	58058.3	74118	61961.9	64457.2	0.798469	0.0468455	0.178423	-0.324692	Nonsignificant	None
Q5PSV4	Breast cancer metastasis-suppressor 1-like protein	BRMS1L	45622.9	48590.9	47662.3	69464.6	57345.4	50846.9	0.798596	0.097048	0.275525	-0.324462	Nonsignificant	None
P55789	FAD-linked sulfhydryl oxidase ALR	GFER	88427.6	107520	95206.5	113333	122361	128628	0.799167	0.0268443	0.129096	-0.323431	Nonsignificant	None
Q6V0I7	Protocadherin Fat 4	FAT4	23910.3	28339.3	24694	44304.7	27526	24389	0.799666	0.367564	0.590252	-0.322531	Nonsignificant	None
Q8N137	Centrobin	CNTROB	14100.9	15954.5	17477	21601.7	15224.1	22591.8	0.799972	0.189132	0.405992	-0.321979	Nonsignificant	None
Q9Y5K8	V-type proton ATPase subunit D	ATP6V1D	198585	184065	179784	226698	246108	230037	0.800227	0.0047889	0.0484514	-0.321519	Nonsignificant	None
O75340	Programmed cell death protein 6	PDCD6	431406	420263	385500	479620	505644	560713	0.800251	0.0203388	0.110908	-0.321476	Nonsignificant	None
P57071	PR domain zinc finger protein 15	PRDM15	28894.8	48229.2	35571.2	47709.9	0	46171	0.800271	0.291488	0.517983	-0.32144	Nonsignificant	None
Q9Y5J1	U3 small nucleolar RNA-associated protein 18 homolog	UTP18	459607	421589	447321	576704	524298	558994	0.800313	0.00438204	0.0459833	-0.321363	Nonsignificant	None
Q15363	Transmembrane emp24 domain-containing protein 2	TMED2	673957	666262	649050	817574	806319	861451	0.8004	0.000841412	0.0204361	-0.321207	Nonsignificant	None
P14209	CD99 antigen	CD99	201190	190198	175088	220311	237799	249628	0.800404	0.0144511	0.0912669	-0.321201	Nonsignificant	None
Q8NFZ4	Neuroligin-2	NLGN2	4261.41	7228.16	3860.18	6904.36	0	5880.15	0.800435	0.436159	0.646381	-0.321144	Nonsignificant	None
Q96B67	Arrestin domain-containing protein 3	ARRDC3	39539	42492.9	42371.9	68209.3	44240.2	42926.2	0.800664	0.335508	0.559863	-0.32073	Nonsignificant	None
Q9C0D2	Centrosomal protein of 295 kDa	CEP295	10744.1	8077.51	6538.25	0	10124.3	10990.5	0.800698	0.284481	0.511078	-0.32067	Nonsignificant	None
Q8WVK2	U4/U6.U5 small nuclear ribonucleoprotein 27 kDa protein	SNRNP27	85543.8	99008	81531.9	101438	120869	110005	0.800704	0.0458867	0.176579	-0.320658	Nonsignificant	None
P68400	Casein kinase II subunit alpha	CSNK2A1	635166	600634	593049	756988	755254	770075	0.801312	0.000392378	0.0141441	-0.319563	Nonsignificant	None
P0C0S5	Histone H2A.Z	H2AZ1	10476100	10467200	10126400	13074800	12943700	12748100	0.801455	6.71002e-05	0.00576397	-0.319306	Nonsignificant	None
P98196	Phospholipid-transporting ATPase IH	ATP11A	88966.2	90102.4	91686.7	119278	100863	117590	0.801689	0.0604316	0.206513	-0.318885	Nonsignificant	None
Q9H0U6	Large ribosomal subunit protein uL18m	MRPL18	341401	347187	349206	435030	424303	434910	0.801854	3.62701e-05	0.00390619	-0.318588	Nonsignificant	None
Q5W111	SPRY domain-containing protein 7	SPRYD7	207138	221288	238441	273553	279682	278147	0.802119	0.00403387	0.0438883	-0.318112	Nonsignificant	None
Q96KQ7	Histone-lysine N-methyltransferase EHMT2	EHMT2	75539.3	72703.9	67067.4	87045.5	95060.8	86283.8	0.80223	0.00920412	0.0717483	-0.317912	Nonsignificant	None
P62068	Ubiquitin carboxyl-terminal hydrolase 46	USP46	53876	73900.7	67043.6	74617.3	92893.8	75298.7	0.802358	0.129072	0.32835	-0.317683	Nonsignificant	None
P57075	Ubiquitin-associated and SH3 domain-containing protein A	UBASH3A	87530.3	93873.7	89191.4	127684	97070.2	0	0.802641	0.381706	0.60214	-0.317173	Nonsignificant	None
P48060	Glioma pathogenesis-related protein 1	GLIPR1	185696	193440	174104	231256	227810	230107	0.802759	0.00136457	0.025617	-0.316961	Nonsignificant	None
Q9BUE6	Iron-sulfur cluster assembly 1 homolog, mitochondrial	ISCA1	43875.9	53686.3	42127.9	55688.2	53059.8	65244.6	0.802851	0.0911031	0.264989	-0.316796	Nonsignificant	None
Q9UHL9	General transcription factor II-I repeat domain-containing protein 1	GTF2IRD1	12993.6	24854.6	21992.3	20582.2	34150.2	19798.8	0.802892	0.451177	0.659012	-0.316722	Nonsignificant	None
Q9Y2G1	Myelin regulatory factor	MYRF	33442.8	0	19555	26640.7	35884.9	36484.3	0.802917	0.397724	0.615614	-0.316678	Nonsignificant	None
Q6IQ21	Zinc finger protein 770	ZNF770	0	24576.5	14970.4	17076.8	32172.1	0	0.803001	0.641995	0.802478	-0.316527	Nonsignificant	None
Q5VWG9	Transcription initiation factor TFIID subunit 3	TAF3	39221.1	39352.2	33395	31768.8	58512.6	49127.1	0.803167	0.320694	0.54594	-0.316228	Nonsignificant	None
Q6ZMG9	Ceramide synthase 6	CERS6	138255	127648	132286	159765	182929	153053	0.80321	0.0272049	0.130294	-0.316151	Nonsignificant	None
Q96JJ7	Protein disulfide-isomerase TMX3	TMX3	1245010	1319720	1237790	1504370	1639150	1590560	0.803223	0.00278923	0.03596	-0.316128	Nonsignificant	None
O14817	Tetraspanin-4	TSPAN4	0	82167.1	81142.3	102303	110489	92103.3	0.803437	0.0622372	0.210762	-0.315744	Nonsignificant	None
Q9Y5J6	Mitochondrial import inner membrane translocase subunit Tim10 B	TIMM10B	67839.2	94218.2	75708.6	94713.3	95204.6	105972	0.803562	0.0883526	0.260132	-0.315518	Nonsignificant	None
Q8NHS3	Major facilitator superfamily domain-containing protein 8	MFSD8	47246.8	47663.8	51371.3	58095.9	60164.7	63701.6	0.803914	0.00476632	0.048319	-0.314888	Nonsignificant	None
Q9BUV8	GEL complex subunit OPTI	RAB5IF	218635	220035	225721	297577	255615	273065	0.804097	0.012018	0.0829888	-0.314558	Nonsignificant	None
Q9NRN5	Olfactomedin-like protein 3	OLFML3	47502.7	54868.1	42505.1	48539.1	77594.3	53967.3	0.804416	0.289062	0.516025	-0.313986	Nonsignificant	None
Q8IVH2	Forkhead box protein P4	FOXP4	29841.4	34562.2	54653.4	49376	48280.7	50249.6	0.804949	0.333388	0.557919	-0.313031	Nonsignificant	None
Q96NB2	Sideroflexin-2	SFXN2	38564.5	40520.7	43631	49037.8	47195.3	56128.1	0.805429	0.0331895	0.14566	-0.31217	Nonsignificant	None
P15408	Fos-related antigen 2	FOSL2	61799.2	61214.4	68354.3	75880.3	91435.2	70270.1	0.805469	0.0839897	0.253207	-0.312099	Nonsignificant	None
Q5BJF2	Sigma intracellular receptor 2	TMEM97	2377590	2964290	2455360	3458880	3056580	3164460	0.805507	0.046142	0.176896	-0.312032	Nonsignificant	None
P51946	Cyclin-H	CCNH	45826	39995.1	42458	43543.7	71754	43949	0.805537	0.337793	0.561959	-0.311977	Nonsignificant	None
O43741	5-AMP-activated protein kinase subunit beta-2	PRKAB2	17028.7	16936.2	5660.97	18696.9	13703.3	16791.5	0.80554	0.474587	0.677739	-0.311972	Nonsignificant	None
Q8N2K1	Ubiquitin-conjugating enzyme E2 J2	UBE2J2	52557.7	50509.9	49192.3	65643.9	65235.7	58105.7	0.805671	0.00970573	0.0739678	-0.311738	Nonsignificant	None
Q8N3Y1	F-box/WD repeat-containing protein 8	FBXW8	15636.4	16432	14210.4	16548.4	20009.9	20874.9	0.805785	0.0650559	0.21734	-0.311533	Nonsignificant	None
Q08J23	RNA cytosine C(5)-methyltransferase NSUN2	NSUN2	348670	351241	349129	441706	432148	428014	0.805796	3.40958e-05	0.00377127	-0.311513	Nonsignificant	None
Q96EK9	Protein KTI12 homolog	KTI12	69183.5	61494.4	64853.4	86215.9	81470.6	74928.5	0.805932	0.0165937	0.0994288	-0.311269	Nonsignificant	None
Q8TDD5	Mucolipin-3	MCOLN3	141674	131299	130345	180316	148084	171829	0.806267	0.0350292	0.150112	-0.310671	Nonsignificant	None
Q7Z3Q1	Lysosomal proton-coupled steroid conjugate and bile acid symporter SLC46A3	SLC46A3	80998.3	77438	71648.5	93098.7	97107.9	0	0.806438	0.017043	0.101158	-0.310364	Nonsignificant	None
O15394	Neural cell adhesion molecule 2	NCAM2	39832.1	36982.9	37670.4	47292.6	50726.5	43934.9	0.806496	0.0128679	0.0854207	-0.31026	Nonsignificant	None
Q9UBV2	Protein sel-1 homolog 1	SEL1L	385653	376147	390934	485905	468596	474790	0.806508	0.000157925	0.00890225	-0.31024	Nonsignificant	None
Q5T0D9	Tumor protein p63-regulated gene 1-like protein	TPRG1L	166365	163499	151827	194745	197492	204934	0.806622	0.00203057	0.031124	-0.310036	Nonsignificant	None
Q8IWE4	DCN1-like protein 3	DCUN1D3	45317.1	52272	37412.8	54728.2	56004.9	56594.2	0.806813	0.126511	0.324708	-0.309693	Nonsignificant	None
P09486	SPARC	SPARC	870655	842019	834754	1038630	1080620	1036180	0.807316	0.00036328	0.0135774	-0.308795	Nonsignificant	None
Q9NVX2	Notchless protein homolog 1	NLE1	152606	149186	149444	174895	190283	193506	0.807677	0.00359763	0.041184	-0.30815	Nonsignificant	None
Q8IUW5	RELT-like protein 1	RELL1	58553.8	57684.3	48218.8	64149.7	71145.2	68304.9	0.807746	0.0283055	0.13315	-0.308027	Nonsignificant	None
P57729	Ras-related protein Rab-38	RAB38	32490.8	15454.6	24232.2	36957.4	26100.7	26294.8	0.807781	0.400239	0.617113	-0.307963	Nonsignificant	None
Q9Y227	Ectonucleoside triphosphate diphosphohydrolase 4	ENTPD4	40405.4	54276.5	38943.3	63501.9	55017	46847.7	0.808054	0.197572	0.415714	-0.307476	Nonsignificant	None
Q8TCU6	Phosphatidylinositol 3,4,5-trisphosphate-dependent Rac exchanger 1 protein	PREX1	53292.5	49786.5	51125.3	51627.6	70206.3	68969.6	0.808184	0.115418	0.306619	-0.307245	Nonsignificant	None
Q96EX2	E3 ubiquitin-protein ligase RNFT2	RNFT2	12348.4	22665.4	17183.7	24660.5	18385	0	0.808408	0.427284	0.639671	-0.306844	Nonsignificant	None
A6NFY4	Nuclear envelope integral membrane protein 2	NEMP2	29992	29646.4	26130.4	39872.9	30806.5	0	0.808994	0.168483	0.379064	-0.305799	Nonsignificant	None
Q9H0W5	Coiled-coil domain-containing protein 8	CCDC8	12386.9	14283.7	11076.6	0	17584.9	13521	0.809004	0.222028	0.444218	-0.305781	Nonsignificant	None
Q04941	Proteolipid protein 2	PLP2	1817700	1700380	1603080	2061010	2114770	2153940	0.809066	0.00398905	0.0437087	-0.305671	Nonsignificant	None
P51795	H(+)/Cl(-) exchange transporter 5	CLCN5	30004	52887.5	30201	38929	50640.4	50210.8	0.809074	0.354777	0.577329	-0.305657	Nonsignificant	None
O75521	Enoyl-CoA delta isomerase 2	ECI2	418803	431121	431593	511208	539630	533070	0.809086	0.000457299	0.0145072	-0.305636	Nonsignificant	None
Q8NCE2	Myotubularin-related protein 14	MTMR14	38461.1	34119.2	28564	46297.3	38404.4	40305.6	0.809107	0.0994666	0.279291	-0.305597	Nonsignificant	None
P78383	Solute carrier family 35 member B1	SLC35B1	0	42926.3	40800	42732.4	64306.2	48168.7	0.809172	0.324695	0.549892	-0.305481	Nonsignificant	None
P45877	Peptidyl-prolyl cis-trans isomerase C	PPIC	158987	188749	193030	215718	227393	225161	0.8092	0.0196847	0.109085	-0.305431	Nonsignificant	None
O95164	Ubiquitin-like protein 3	UBL3	73311.4	77431.8	67200	80318.2	96004.1	92905.3	0.809513	0.038796	0.158377	-0.304874	Nonsignificant	None
Q5VY43	Platelet endothelial aggregation receptor 1	PEAR1	63738.2	68525.7	57625.3	76710.8	76162.4	81677.5	0.809587	0.0145575	0.0913048	-0.304742	Nonsignificant	None
P51553	Isocitrate dehydrogenase [NAD] subunit gamma, mitochondrial	IDH3G	580858	568823	586691	714335	692720	737365	0.809716	0.000615009	0.0168921	-0.304511	Nonsignificant	None
Q96GC5	Large ribosomal subunit protein mL48	MRPL48	277241	295153	267015	347506	331190	357963	0.809725	0.004382	0.0459833	-0.304496	Nonsignificant	None
P10721	Mast/stem cell growth factor receptor Kit	KIT	13483.7	10028.2	14184.2	13179.4	0	17853.2	0.809817	0.307341	0.532174	-0.304332	Nonsignificant	None
Q9BQ51	Programmed cell death 1 ligand 2	PDCD1LG2	95183.4	110916	117271	127236	124180	147822	0.809969	0.0631829	0.21282	-0.304061	Nonsignificant	None
Q96HP0	Dedicator of cytokinesis protein 6	DOCK6	15777.2	19522.1	26880.1	29258.3	23275.3	24221.9	0.810097	0.265103	0.491364	-0.303833	Nonsignificant	None
Q16795	NADH dehydrogenase [ubiquinone] 1 alpha subcomplex subunit 9, mitochondrial	NDUFA9	645266	611324	650335	762815	841557	749472	0.810132	0.00884058	0.0697111	-0.303771	Nonsignificant	None
Q13158	FAS-associated death domain protein	FADD	50581.9	0	77716.2	94902.6	75869.8	66735.7	0.810276	0.382946	0.602888	-0.303514	Nonsignificant	None
Q96T83	Sodium/hydrogen exchanger 7	SLC9A7	101626	65573.3	111633	114632	118138	111189	0.810656	0.259476	0.484888	-0.302839	Nonsignificant	None
Q9H9Q4	Non-homologous end-joining factor 1	NHEJ1	18046.5	22963.2	19953.4	23403.4	26646.9	25143.7	0.810744	0.0501818	0.186529	-0.302681	Nonsignificant	None
P55212	Caspase-6	CASP6	65408.2	51443.8	53778.6	67728.5	78479.4	64251.8	0.810752	0.0944323	0.271108	-0.302668	Nonsignificant	None
P48735	Isocitrate dehydrogenase [NADP], mitochondrial	IDH2	997253	1005780	1013530	1243220	1229400	1245390	0.811338	4.4415e-06	0.000886675	-0.301625	Nonsignificant	None
Q8TDY4	Arf-GAP with SH3 domain, ANK repeat and PH domain-containing protein 3	ASAP3	88324.9	93700.7	0	121650	108991	105667	0.81187	0.0494603	0.184855	-0.300679	Nonsignificant	None
P57060	RWD domain-containing protein 2B	RWDD2B	26602.2	11305.2	16495.4	12975.2	33909.1	20107	0.812088	0.610753	0.780121	-0.300293	Nonsignificant	None
Q96C01	Protein FAM136A	FAM136A	239865	250802	283637	312790	322979	317447	0.812307	0.0114684	0.0811313	-0.299903	Nonsignificant	None
Q96DZ1	Endoplasmic reticulum lectin 1	ERLEC1	317959	347030	334056	399051	415889	414879	0.812351	0.00154866	0.0274367	-0.299824	Nonsignificant	None
Q9UGJ0	5-AMP-activated protein kinase subunit gamma-2	PRKAG2	64715	82488.3	74625.1	98154.8	80605.5	94299.2	0.812381	0.0823039	0.25043	-0.299771	Nonsignificant	None
Q9BZK7	F-box-like/WD repeat-containing protein TBL1XR1	TBL1XR1	181205	168993	167730	220993	210712	205822	0.812402	0.00300954	0.037098	-0.299735	Nonsignificant	None
Q5BVD1	TPA-induced transmembrane protein	TTMP	33442	26921.1	29312.8	52517.8	23349.4	34484	0.812641	0.473033	0.676175	-0.29931	Nonsignificant	None
Q92643	GPI-anchor transamidase	PIGK	66456.3	62125.9	61891.3	81469.6	77114	75803.4	0.812645	0.00295827	0.036967	-0.299302	Nonsignificant	None
Q9HAV0	Guanine nucleotide-binding protein subunit beta-4	GNB4	1077630	1011750	956262	1211850	1272300	1262590	0.812878	0.0041908	0.0443518	-0.298889	Nonsignificant	None
Q8TDN6	Ribosome biogenesis protein BRX1 homolog	BRIX1	653873	623160	639427	772137	765215	820192	0.812905	0.00163529	0.0277694	-0.298841	Nonsignificant	None
P10301	Ras-related protein R-Ras	RRAS	380507	330430	319177	408870	449724	408483	0.812985	0.0275015	0.131177	-0.2987	Nonsignificant	None
O60814	Histone H2B type 1-K	H2BC12	37337700	36339200	36665900	44910200	43896500	46876600	0.813238	0.000790936	0.0196053	-0.298251	Nonsignificant	None
P23634	Plasma membrane calcium-transporting ATPase 4	ATP2B4	324785	332324	340316	409687	425765	390482	0.813604	0.00239424	0.0335562	-0.297601	Nonsignificant	None
Q8NDA8	Maestro heat-like repeat-containing protein family member 1	MROH1	46681.9	40820.8	41630.5	45409.1	52717.9	60588.5	0.813614	0.106565	0.291522	-0.297583	Nonsignificant	None
P11234	Ras-related protein Ral-B	RALB	1610300	1562370	1609180	1901610	2057710	1914190	0.814138	0.00227483	0.0330719	-0.296654	Nonsignificant	None
Q8NEZ3	WD repeat-containing protein 19	WDR19	16479.1	30250.7	16686.1	33997.9	23879	19998	0.81433	0.478935	0.681043	-0.296314	Nonsignificant	None
Q53G59	Kelch-like protein 12	KLHL12	30333.1	35070.5	0	0	33231	47062.3	0.814559	0.415618	0.631085	-0.29591	Nonsignificant	None
Q15120	[Pyruvate dehydrogenase (acetyl-transferring)] kinase isozyme 3, mitochondrial	PDK3	175569	183248	182820	217626	227544	219711	0.814638	0.000465981	0.0145072	-0.29577	Nonsignificant	None
O43257	Zinc finger HIT domain-containing protein 1	ZNHIT1	5102.62	4713.6	0	8239.74	4458.56	5375.75	0.814667	0.504671	0.702266	-0.295718	Nonsignificant	None
Q9Y2R9	Small ribosomal subunit protein uS7m	MRPS7	473054	464406	461866	562347	577536	577452	0.814824	6.35162e-05	0.00556459	-0.295439	Nonsignificant	None
P25391	Laminin subunit alpha-1	LAMA1	28392	20764.8	17450.7	0	25125.4	29369.9	0.814841	0.341235	0.565145	-0.29541	Nonsignificant	None
P62249	Small ribosomal subunit protein uS9	RPS16	3604740	3382660	3532670	4261740	4353840	4293810	0.814916	0.000354999	0.0134522	-0.295277	Nonsignificant	None
Q9NRX4	14 kDa phosphohistidine phosphatase	PHPT1	28080.2	33836.8	31613.8	36984.8	44582	33179.7	0.815108	0.132186	0.332594	-0.294937	Nonsignificant	None
Q9P0J0	NADH dehydrogenase [ubiquinone] 1 alpha subcomplex subunit 13	NDUFA13	442204	461039	440591	552117	554454	542058	0.815122	0.000179734	0.00949109	-0.294912	Nonsignificant	None
O95772	STARD3 N-terminal-like protein	STARD3NL	282465	231414	266270	338604	314512	303340	0.815666	0.0325795	0.144376	-0.293949	Nonsignificant	None
Q9H0H3	Kelch-like protein 25	KLHL25	15566.1	0	17035.9	11935.7	24005.6	24002	0.815821	0.531769	0.722292	-0.293676	Nonsignificant	None
Q8IUE6	Histone H2A type 2-B	H2AC21	2017080	1993530	1821150	2457060	2411870	2279150	0.81585	0.00578949	0.0545993	-0.293624	Nonsignificant	None
O43542	DNA repair protein XRCC3	XRCC3	69688.6	80389.6	93241.5	101814	95071.8	101316	0.815957	0.0626301	0.211518	-0.293436	Nonsignificant	None
P16157	Ankyrin-1	ANK1	9512.44	14485.6	0	17933.7	14545.7	11636.2	0.815971	0.432456	0.643023	-0.29341	Nonsignificant	None
Q7Z419	E3 ubiquitin-protein ligase RNF144B	RNF144B	26863.1	25129.6	31663	41277.5	35692.4	25546.4	0.816023	0.277176	0.503461	-0.293318	Nonsignificant	None
O00311	Cell division cycle 7-related protein kinase	CDC7	31069.8	41575.6	47990.3	39189.6	53507.7	55113.9	0.816147	0.269172	0.495207	-0.293099	Nonsignificant	None
Q14697	Neutral alpha-glucosidase AB	GANAB	4064360	4008750	3984790	4909860	5006310	4852010	0.816478	5.87505e-05	0.00546446	-0.292513	Nonsignificant	None
Q6PK18	2-oxoglutarate and iron-dependent oxygenase domain-containing protein 3	OGFOD3	92594	90911.7	97144.2	117143	115153	111227	0.816976	0.00118895	0.0238945	-0.291635	Nonsignificant	None
Q6PD62	RNA polymerase-associated protein CTR9 homolog	CTR9	216757	218345	213577	275160	259663	258821	0.817343	0.000921363	0.0209877	-0.290987	Nonsignificant	None
Q8WVN6	Secreted and transmembrane protein 1	SECTM1	46478.3	42021.9	49247.6	56479.1	53435.4	58603.5	0.817407	0.0165569	0.0992806	-0.290873	Nonsignificant	None
O95528	Solute carrier family 2, facilitated glucose transporter member 10	SLC2A10	23712.6	35953	19833	24773.9	42110	30358.9	0.817527	0.448678	0.657066	-0.290662	Nonsignificant	None
P56181	NADH dehydrogenase [ubiquinone] flavoprotein 3, mitochondrial	NDUFV3	45022.1	60491.1	33299	67124.4	54357.8	48295.6	0.817611	0.344297	0.567816	-0.290513	Nonsignificant	None
Q9ULD0	2-oxoglutarate dehydrogenase-like, mitochondrial	OGDHL	368299	335521	353989	443236	451882	398541	0.817688	0.0145521	0.0913048	-0.290378	Nonsignificant	None
Q8WVC6	Dephospho-CoA kinase domain-containing protein	DCAKD	94051.8	99479.4	98485	108474	125657	122951	0.817785	0.0178323	0.103859	-0.290207	Nonsignificant	None
O75460	Serine/threonine-protein kinase/endoribonuclease IRE1	ERN1	35264.3	40812.4	35101.8	47620.6	40858.1	47436.7	0.817998	0.047191	0.179405	-0.289831	Nonsignificant	None
Q9HBG4	V-type proton ATPase 116 kDa subunit a 4	ATP6V0A4	35821.9	49501	39232.4	52562.2	49339	50309.7	0.818307	0.0942877	0.270883	-0.289285	Nonsignificant	None
Q96RG2	PAS domain-containing serine/threonine-protein kinase	PASK	10253.5	19886.6	16169.1	17365	19026.8	20190.5	0.81844	0.306299	0.531321	-0.289052	Nonsignificant	None
P01137	Transforming growth factor beta-1 proprotein	TGFB1	243126	228103	200246	277435	275647	267321	0.81847	0.0185292	0.106149	-0.288999	Nonsignificant	None
Q6PH81	UPF0547 protein C16orf87	C16orf87	0	16532.5	10853.4	19690.7	19970.5	10525.3	0.818524	0.550761	0.736866	-0.288904	Nonsignificant	None
Q9UK59	Lariat debranching enzyme	DBR1	116048	96256	108447	152337	113846	125670	0.818549	0.136803	0.339623	-0.288859	Nonsignificant	None
P98160	Basement membrane-specific heparan sulfate proteoglycan core protein	HSPG2	40940.4	42725.8	47789.1	56179.3	59066.9	45289.1	0.818856	0.106523	0.291505	-0.288318	Nonsignificant	None
Q9UBZ9	DNA repair protein REV1	REV1	17762.8	36503.8	0	0	42846.3	23422.3	0.818889	0.700051	0.83783	-0.288261	Nonsignificant	None
P55001	Microfibrillar-associated protein 2	MFAP2	50062.7	49178.2	37910.5	49513.7	0	62137.3	0.818929	0.239254	0.46208	-0.288189	Nonsignificant	None
Q08629	Testican-1	SPOCK1	40795	27344.3	40752.6	38124	43698.4	51122.6	0.819075	0.242349	0.465702	-0.287933	Nonsignificant	None
P83111	Serine beta-lactamase-like protein LACTB, mitochondrial	LACTB	385282	404938	404540	475866	479788	502941	0.819117	0.00117357	0.0238945	-0.287859	Nonsignificant	None
Q9NQP4	Prefoldin subunit 4	PFDN4	19649.3	20023.9	18137.1	23708	20132.3	26705.3	0.819474	0.0993068	0.279034	-0.28723	Nonsignificant	None
Q96BD0	Solute carrier organic anion transporter family member 4A1	SLCO4A1	19015.9	23744.9	20734	25790.7	26054.9	25633.2	0.819512	0.0766563	0.239752	-0.287163	Nonsignificant	None
Q13009	Rho guanine nucleotide exchange factor TIAM1	TIAM1	30564.8	29724.3	18362.4	26196.9	21445.8	48327.2	0.819543	0.563172	0.746367	-0.287108	Nonsignificant	None
Q8TB22	Spermatogenesis-associated protein 20	SPATA20	31668.3	42532.6	33586.2	43780.1	43391	44332.1	0.819654	0.141196	0.344879	-0.286913	Nonsignificant	None
Q13243	Serine/arginine-rich splicing factor 5	SRSF5	645172	708529	691126	826036	842298	826122	0.819749	0.00158863	0.0275987	-0.286746	Nonsignificant	None
Q96SY0	Integrator complex subunit 14	INTS14	87232.6	84091.6	75432.3	94102.3	109211	97700.4	0.819752	0.0349057	0.149897	-0.286741	Nonsignificant	None
Q9H4L7	SWI/SNF-related matrix-associated actin-dependent regulator of chromatin subfamily A containing DEAD/H box 1	SMARCAD1	149667	152970	145220	197658	178845	169709	0.819933	0.0183952	0.105882	-0.286423	Nonsignificant	None
O15182	Centrin-3	CETN3	26373.7	30593.6	19954.9	29196.1	32527.8	32083.2	0.820004	0.159782	0.368965	-0.286297	Nonsignificant	None
P62318	Small nuclear ribonucleoprotein Sm D3	SNRPD3	1879110	1966770	2036870	2328260	2516560	2327180	0.820238	0.00523347	0.0511779	-0.285885	Nonsignificant	None
Q8IXW5	Putative RNA polymerase II subunit B1 CTD phosphatase RPAP2	RPAP2	29676.2	38615.6	18020.9	37057.4	29438.6	38731.1	0.820252	0.394359	0.611884	-0.285862	Nonsignificant	None
P51788	Chloride channel protein 2	CLCN2	41512.5	31352.3	21559.3	0	44364.9	32330.9	0.820767	0.48648	0.687467	-0.284955	Nonsignificant	None
Q9H6R3	Acyl-CoA synthetase short-chain family member 3, mitochondrial	ACSS3	50960.6	56237	54725.8	71193.5	65841.1	60214.2	0.820909	0.0291231	0.13567	-0.284705	Nonsignificant	None
Q8TB03	Uncharacterized protein CXorf38	CXorf38	62972.3	59245.7	63329.2	77008.1	75458.4	73551.2	0.820941	0.0012033	0.0240808	-0.28465	Nonsignificant	None
Q9NPH0	Lysophosphatidic acid phosphatase type 6	ACP6	58756.5	56976.7	48087.3	63910.3	81248.5	54368.7	0.821042	0.235466	0.457571	-0.284472	Nonsignificant	None
P20594	Atrial natriuretic peptide receptor 2	NPR2	41198.3	38121.6	40779.6	51456.6	47631.6	47175.3	0.821117	0.006343	0.0574922	-0.28434	Nonsignificant	None
P02792	Ferritin light chain	FTL	119570	147290	125031	180520	161574	135144	0.821165	0.143292	0.347965	-0.284256	Nonsignificant	None
Q9H1Z4	WD repeat-containing protein 13	WDR13	73964.4	63744.2	53913.9	94120	66153.3	73052.4	0.821266	0.245026	0.469581	-0.284078	Nonsignificant	None
P12235	ADP/ATP translocase 1	SLC25A4	701775	675775	715928	843759	846492	857924	0.82156	0.000268181	0.0113734	-0.283563	Nonsignificant	None
Q9BQ69	ADP-ribose glycohydrolase MACROD1	MACROD1	118093	104260	89769.9	125918	131114	122853	0.821625	0.0570082	0.201299	-0.283449	Nonsignificant	None
Q4J6C6	Prolyl endopeptidase-like	PREPL	53764.3	61080.7	56373.7	70461.4	64009.5	73915.1	0.821642	0.0264176	0.127418	-0.283418	Nonsignificant	None
P27037	Activin receptor type-2A	ACVR2A	60104.5	60630.3	47328.5	71610.6	61278.5	71637.8	0.821717	0.0937046	0.269681	-0.283286	Nonsignificant	None
Q9BQE3	Tubulin alpha-1C chain	TUBA1C	61098300	62329800	62449900	75149600	75127100	75921000	0.82175	1.18135e-05	0.00179063	-0.283228	Nonsignificant	None
Q9Y2L1	Exosome complex exonuclease RRP44	DIS3	516550	514812	522612	634922	625702	630370	0.821776	6.01067e-06	0.00114412	-0.283182	Nonsignificant	None
P35610	Sterol O-acyltransferase 1	SOAT1	934026	894211	948149	1191510	1106040	1080730	0.821834	0.00571877	0.0543649	-0.283081	Nonsignificant	None
Q7KZN9	Heme A synthase COX15	COX15	371919	326901	383214	458982	396391	461223	0.821842	0.0459215	0.176629	-0.283067	Nonsignificant	None
Q96MC6	Hippocampus abundant transcript 1 protein	MFSD14A	22921.6	30976.8	21755.3	31603.1	33995.9	26448.2	0.821901	0.20928	0.428904	-0.282963	Nonsignificant	None
O14827	Ras-specific guanine nucleotide-releasing factor 2	RASGRF2	20033	13691.2	21332.2	21979.9	25909.7	19093.5	0.821945	0.266064	0.492477	-0.282887	Nonsignificant	None
Q9Y426	C2 domain-containing protein 2	C2CD2	74986.4	58433.5	75089.4	76582.6	94433.3	82612.1	0.822107	0.119793	0.31346	-0.282602	Nonsignificant	None
P61764	Syntaxin-binding protein 1	STXBP1	245505	239359	252716	297812	309253	289794	0.822404	0.00148429	0.0268033	-0.282082	Nonsignificant	None
Q9H930	Nuclear body protein SP140-like protein	SP140L	19519.5	24808.8	22596.6	27225.9	26886.1	27262.9	0.822427	0.0872937	0.258229	-0.282041	Nonsignificant	None
Q13480	GRB2-associated-binding protein 1	GAB1	12853.3	27078.6	22006.7	0	17680.2	32524.4	0.822482	0.603923	0.775355	-0.281943	Nonsignificant	None
Q9H488	GDP-fucose protein O-fucosyltransferase 1	POFUT1	332174	349910	367134	436152	415730	423573	0.822623	0.00299562	0.0370346	-0.281698	Nonsignificant	None
Q9BQC6	Large ribosomal subunit protein mL63	MRPL57	313142	334765	280607	411985	343343	373288	0.822701	0.0580988	0.203233	-0.281559	Nonsignificant	None
O14681	Etoposide-induced protein 2.4 homolog	EI24	43200.8	53646.9	0	69271.6	60602.4	46681.8	0.822808	0.345746	0.569488	-0.281372	Nonsignificant	None
Q8WY22	BRI3-binding protein	BRI3BP	215445	293885	255743	339803	336884	253138	0.822814	0.205214	0.424913	-0.281362	Nonsignificant	None
O75306	NADH dehydrogenase [ubiquinone] iron-sulfur protein 2, mitochondrial	NDUFS2	468037	489687	472110	542812	600233	594146	0.823072	0.00614815	0.0565423	-0.280909	Nonsignificant	None
Q96D96	Voltage-gated hydrogen channel 1	HVCN1	238756	239142	222906	255609	324634	271154	0.823122	0.0805775	0.247014	-0.280821	Nonsignificant	None
Q9H0E2	Toll-interacting protein	TOLLIP	120322	126333	122096	142904	155839	149194	0.823221	0.00309978	0.0377555	-0.280649	Nonsignificant	None
P52747	Zinc finger protein 143	ZNF143	36198.9	34194.9	27606.7	44657.2	37218.2	37147.6	0.823374	0.123273	0.319209	-0.280379	Nonsignificant	None
Q8IVP5	FUN14 domain-containing protein 1	FUNDC1	74169.7	79056.7	0	93955.3	88059.1	97047.4	0.823615	0.0238666	0.122246	-0.279957	Nonsignificant	None
P55347	Homeobox protein PKNOX1	PKNOX1	71875.6	59643.5	52806.7	71281.7	85478.3	67040	0.823618	0.170548	0.382317	-0.279952	Nonsignificant	None
P49768	Presenilin-1	PSEN1	299491	285879	295200	381529	352793	334719	0.823701	0.0114987	0.0811379	-0.279808	Nonsignificant	None
P09001	Large ribosomal subunit protein uL3m	MRPL3	154589	164499	138820	173745	186357	195750	0.823795	0.029304	0.136202	-0.279643	Nonsignificant	None
C4AMC7	Putative WAS protein family homolog 3	WASH3P	132652	123788	127020	193250	144013	128134	0.823942	0.297392	0.5228	-0.279386	Nonsignificant	None
O75356	Nucleoside diphosphate phosphatase ENTPD5	ENTPD5	13929.9	7986.25	12624.7	15555.3	17281.1	9077.56	0.824089	0.46962	0.67424	-0.279127	Nonsignificant	None
Q96B23	Protein ARK2N	ARK2N	31443.8	29851.4	20349.1	34913	32690.2	31465.4	0.824119	0.18268	0.397247	-0.279076	Nonsignificant	None
P50151	Guanine nucleotide-binding protein G(I)/G(S)/G(O) subunit gamma-10	GNG10	105738	99638.3	107936	123573	122574	134013	0.824159	0.0072782	0.0624123	-0.279005	Nonsignificant	None
Q7Z698	Sprouty-related, EVH1 domain-containing protein 2	SPRED2	20757.7	21196.6	0	0	23803.7	27086.9	0.824402	0.114312	0.305767	-0.278581	Nonsignificant	None
O60266	Adenylate cyclase type 3	ADCY3	67721	65550.9	66034	84503.1	80018.4	77209.3	0.824495	0.0031327	0.0378746	-0.278417	Nonsignificant	None
Q9BV20	Methylthioribose-1-phosphate isomerase	MRI1	99549.3	82658	93363	112526	106357	115344	0.8245	0.0251222	0.124546	-0.278408	Nonsignificant	None
Q9BVK8	BOS complex subunit TMEM147	TMEM147	222920	218484	192224	244512	281323	242664	0.824501	0.046777	0.178393	-0.278407	Nonsignificant	None
Q99470	Stromal cell-derived factor 2	SDF2	338313	338606	367852	418706	418409	430010	0.824521	0.00213628	0.0322015	-0.278372	Nonsignificant	None
Q15067	Peroxisomal acyl-coenzyme A oxidase 1	ACOX1	515299	460152	481674	605113	577871	584093	0.824596	0.00460131	0.0472544	-0.27824	Nonsignificant	None
Q9UBX8	Beta-1,4-galactosyltransferase 6	B4GALT6	87225.4	97550	106193	116896	125413	110525	0.824661	0.0417072	0.165074	-0.278127	Nonsignificant	None
Q9UIU6	Homeobox protein SIX4	SIX4	6014.25	14735.2	21563.7	9913.13	24290.9	0	0.824721	0.729721	0.858649	-0.278023	Nonsignificant	None
Q4KMQ2	Anoctamin-6	ANO6	242073	237417	232403	296008	287544	279579	0.82478	0.000788863	0.0196053	-0.277919	Nonsignificant	None
Q9Y4K3	TNF receptor-associated factor 6	TRAF6	76878.4	73407	72230.1	91037.7	87547.1	91172	0.824874	0.0010057	0.0220098	-0.277753	Nonsignificant	None
P35367	Histamine H1 receptor	HRH1	115761	102587	123108	117895	160472	135563	0.824912	0.153344	0.360586	-0.277687	Nonsignificant	None
Q9H2W6	Large ribosomal subunit protein mL46	MRPL46	338153	324062	365073	409605	434706	400435	0.825299	0.0101253	0.07541	-0.277011	Nonsignificant	None
Q9P0S2	Cytochrome c oxidase assembly protein COX16 homolog, mitochondrial	COX16	105546	90008.8	101309	124681	120960	114059	0.825309	0.0199355	0.110102	-0.276993	Nonsignificant	None
Q8N2G4	Ly6/PLAUR domain-containing protein 1	LYPD1	29323.6	14179.7	15197.6	23892.4	27268.7	19955.3	0.82542	0.480412	0.682077	-0.2768	Nonsignificant	None
P13500	C-C motif chemokine 2	CCL2	6892.83	8591.55	12196.7	10623	11854.8	11054.1	0.825515	0.29109	0.517983	-0.276634	Nonsignificant	None
Q8N111	Cell cycle exit and neuronal differentiation protein 1	CEND1	15981.7	28924.7	28090.5	0	28290.8	30644.8	0.825725	0.417073	0.631824	-0.276267	Nonsignificant	None
Q9BQ48	Large ribosomal subunit protein bL34m	MRPL34	173019	152666	174828	195110	213697	197202	0.825917	0.018884	0.106783	-0.275932	Nonsignificant	None
Q6UWU4	Bombesin receptor-activated protein C6orf89	C6orf89	96059	106457	82943.6	116774	103894	124861	0.826152	0.0936332	0.26957	-0.27552	Nonsignificant	None
Q7Z412	Peroxisome assembly protein 26	PEX26	12029.2	12267.5	11232.4	10338.7	11457.2	21204.8	0.826245	0.545854	0.732669	-0.275359	Nonsignificant	None
Q03013	Glutathione S-transferase Mu 4	GSTM4	49623.9	64205.3	57820	78354.8	59213.4	70145.4	0.826374	0.159552	0.368965	-0.275133	Nonsignificant	None
P35613	Basigin	BSG	3661190	3693680	3558040	4361670	4488300	4354160	0.826477	0.000215335	0.0100715	-0.274953	Nonsignificant	None
P06241	Tyrosine-protein kinase Fyn	FYN	57676	74636.7	75404	91464	87032.9	72800.5	0.826577	0.146325	0.351739	-0.274779	Nonsignificant	None
P23470	Receptor-type tyrosine-protein phosphatase gamma	PTPRG	82966.8	87955.1	80389.3	103778	99068.3	101162	0.826659	0.00252213	0.0344184	-0.274636	Nonsignificant	None
P21675	Transcription initiation factor TFIID subunit 1	TAF1	52796.7	29885.6	25143.8	35854.7	43869.4	50690.6	0.826794	0.474707	0.677739	-0.2744	Nonsignificant	None
Q9BR61	Acyl-CoA-binding domain-containing protein 6	ACBD6	36292.7	35369.4	32348.9	46048.2	38684	41022	0.827098	0.0430131	0.168774	-0.27387	Nonsignificant	None
Q14457	Beclin-1	BECN1	79130.6	67547.7	95713.4	92627.6	107841	92554.3	0.827211	0.154397	0.361419	-0.273673	Nonsignificant	None
Q9H1U4	Multiple epidermal growth factor-like domains protein 9	MEGF9	17951.4	0	23946.3	30940.2	24290.7	20735.7	0.827292	0.399176	0.616231	-0.273532	Nonsignificant	None
O15382	Branched-chain-amino-acid aminotransferase, mitochondrial	BCAT2	90345.5	118589	124093	138452	132904	131135	0.827416	0.0960908	0.273661	-0.273315	Nonsignificant	None
P46020	Phosphorylase b kinase regulatory subunit alpha, skeletal muscle isoform	PHKA1	10245.2	18144.9	18932.3	22844.2	20399.2	13943	0.827511	0.440093	0.649417	-0.273149	Nonsignificant	None
P17936	Insulin-like growth factor-binding protein 3	IGFBP3	13018.7	17001.7	10330	19565.9	10576.4	18609.2	0.827675	0.462126	0.668286	-0.272864	Nonsignificant	None
Q96AQ8	Mitochondrial calcium uniporter regulator 1	MCUR1	241750	219753	246979	288344	296385	271207	0.827728	0.0116786	0.0814913	-0.272772	Nonsignificant	None
A4D1P6	WD repeat-containing protein 91	WDR91	21074.5	7996.62	18398.2	22686.8	13831.1	20816.6	0.827936	0.532045	0.722547	-0.272408	Nonsignificant	None
Q9NYP7	Very long chain fatty acid elongase 5	ELOVL5	202276	205879	230429	269787	238596	262114	0.828795	0.0270302	0.129685	-0.270913	Nonsignificant	None
Q14061	Cytochrome c oxidase copper chaperone	COX17	56267	54150.7	37237.8	56658.5	60763	60734.1	0.828801	0.174957	0.388188	-0.270903	Nonsignificant	None
P41217	OX-2 membrane glycoprotein	CD200	64250.6	42483.2	61336.9	65603.2	65219.8	71919	0.828988	0.181783	0.396315	-0.270577	Nonsignificant	None
Q6UXM1	Leucine-rich repeats and immunoglobulin-like domains protein 3	LRIG3	32186.8	17147.3	24785.1	34197.2	26210.3	28990.5	0.829092	0.360166	0.582946	-0.270395	Nonsignificant	None
Q9BYD3	Large ribosomal subunit protein uL4m	MRPL4	481256	454413	462988	567785	542784	574497	0.830031	0.00156911	0.0275987	-0.268763	Nonsignificant	None
Q9NPF0	CD320 antigen	CD320	408034	411929	400597	502391	472306	495727	0.830074	0.00101451	0.0220324	-0.268689	Nonsignificant	None
Q9NX61	Transmembrane protein 161A	TMEM161A	73629.4	58651	53217.1	67974.7	66545.9	88920.4	0.830186	0.252333	0.478112	-0.268494	Nonsignificant	None
P62854	Small ribosomal subunit protein eS26	RPS26	5539640	4998320	5787780	6310800	6382290	6970580	0.830249	0.0237164	0.121857	-0.268384	Nonsignificant	None
P36969	Phospholipid hydroperoxide glutathione peroxidase GPX4	GPX4	354004	353133	365249	455336	399595	436591	0.830327	0.0122621	0.0838896	-0.268248	Nonsignificant	None
P35556	Fibrillin-2	FBN2	372867	366163	369866	451753	440297	443399	0.830354	4.33183e-05	0.00451912	-0.268201	Nonsignificant	None
Q96LD4	E3 ubiquitin-protein ligase TRIM47	TRIM47	58756.1	57233.3	52730.8	59849.8	69469.6	73868.5	0.830365	0.0637519	0.213944	-0.268182	Nonsignificant	None
Q6PCB8	Embigin	EMB	50102.5	33191.9	51969.1	51561.9	61504.7	49729.6	0.830876	0.260236	0.485754	-0.267294	Nonsignificant	None
P10620	Microsomal glutathione S-transferase 1	MGST1	1330140	1366270	1349200	1606710	1657250	1604270	0.831023	0.000169689	0.0093145	-0.26704	Nonsignificant	None
P39023	Large ribosomal subunit protein uL3	RPL3	3094940	3129510	3098630	3665110	3710070	3843510	0.831031	0.000320295	0.0126648	-0.267026	Nonsignificant	None
O75953	DnaJ homolog subfamily B member 5	DNAJB5	49273.3	43595.3	39448.2	57964.9	51172	50050.8	0.8312	0.0763993	0.239623	-0.266733	Nonsignificant	None
P17568	NADH dehydrogenase [ubiquinone] 1 beta subcomplex subunit 7	NDUFB7	205781	178566	185837	248492	236795	200677	0.831216	0.0798477	0.245697	-0.266705	Nonsignificant	None
P17181	Interferon alpha/beta receptor 1	IFNAR1	58654	56576.5	58781.5	78741	66205.8	64393.7	0.831239	0.117342	0.309522	-0.266665	Nonsignificant	None
P04899	Guanine nucleotide-binding protein G(i) subunit alpha-2	GNAI2	4184710	4000080	4001570	4863490	4887960	4904190	0.831513	0.000191154	0.00976471	-0.266189	Nonsignificant	None
Q8N682	DNA damage-regulated autophagy modulator protein 1	DRAM1	23876.6	21030.9	0	20451.8	39164.8	21367.3	0.831786	0.607192	0.777627	-0.265716	Nonsignificant	None
P03928	ATP synthase protein 8	MT-ATP8	1052300	1116200	1061260	1324200	1253440	1305050	0.831836	0.0017038	0.0282989	-0.26563	Nonsignificant	None
Q07021	Complement component 1 Q subcomponent-binding protein, mitochondrial	C1QBP	1375190	1316580	1198370	1536160	1605160	1534990	0.831882	0.0100137	0.0747621	-0.265548	Nonsignificant	None
Q53TQ3	INO80 complex subunit D	INO80D	9974.9	9795.79	10288.1	10796.2	11206.9	14127	0.83196	0.191368	0.408862	-0.265414	Nonsignificant	None
Q8NCL4	Polypeptide N-acetylgalactosaminyltransferase 6	GALNT6	90848.3	64641.4	71332	87136.6	103458	82025.4	0.832007	0.207989	0.427844	-0.265333	Nonsignificant	None
P58397	A disintegrin and metalloproteinase with thrombospondin motifs 12	ADAMTS12	60984.8	63313.3	54430.6	78755.1	71416.8	64629	0.832067	0.0689879	0.224967	-0.265229	Nonsignificant	None
Q9UHA4	Ragulator complex protein LAMTOR3	LAMTOR3	592293	564393	615058	699969	751221	678021	0.832113	0.0103967	0.0769413	-0.265149	Nonsignificant	None
P46531	Neurogenic locus notch homolog protein 1	NOTCH1	79323	86847.2	69559.2	102883	74874.3	105504	0.832198	0.223398	0.445435	-0.265002	Nonsignificant	None
Q9NWM8	Peptidyl-prolyl cis-trans isomerase FKBP14	FKBP14	348727	342951	330042	439791	399807	388092	0.83223	0.0144132	0.0912393	-0.264946	Nonsignificant	None
Q9NX47	E3 ubiquitin-protein ligase MARCHF5	MARCHF5	191316	205905	213240	251067	241077	241355	0.832259	0.00476991	0.048319	-0.264896	Nonsignificant	None
Q8NC54	Keratinocyte-associated transmembrane protein 2	KCT2	427599	509123	532807	610955	564909	589845	0.83226	0.0459739	0.176694	-0.264894	Nonsignificant	None
Q0P6H9	Transmembrane protein 62	TMEM62	67818.9	88660.4	87717.1	83937.5	99626.7	109825	0.832329	0.181231	0.395382	-0.264774	Nonsignificant	None
A9UHW6	MIF4G domain-containing protein	MIF4GD	37415.9	46961.5	45713.3	52854.6	51227.7	52212	0.832344	0.0967982	0.275102	-0.264747	Nonsignificant	None
Q8N2Z9	Centromere protein S	CENPS	14831.1	26423.4	22044.5	25771.2	26366.8	23898.3	0.832484	0.287123	0.513907	-0.264506	Nonsignificant	None
Q14686	Nuclear receptor coactivator 6	NCOA6	19178.2	19945.9	19170.1	19573.9	26516.6	23930.5	0.832525	0.19171	0.409251	-0.264435	Nonsignificant	None
P51649	Succinate-semialdehyde dehydrogenase, mitochondrial	ALDH5A1	373955	384435	390214	456188	455122	467969	0.832757	0.000257387	0.0111818	-0.264033	Nonsignificant	None
O14494	Phospholipid phosphatase 1	PLPP1	90898.5	78754.6	75845.4	96966.6	99752.2	98061.6	0.832818	0.0246802	0.123703	-0.263926	Nonsignificant	None
O75379	Vesicle-associated membrane protein 4	VAMP4	15020.7	11296.6	13000.2	17343.9	16611.8	13251.4	0.832873	0.187706	0.403777	-0.263832	Nonsignificant	None
O14656	Torsin-1A	TOR1A	279490	310071	305624	342432	382864	349504	0.832885	0.0188752	0.106783	-0.26381	Nonsignificant	None
Q6ZU80	Centrosomal protein of 128 kDa	CEP128	34514.3	40099.3	37514.5	53360.4	44039.2	37220.8	0.832921	0.204307	0.424215	-0.263749	Nonsignificant	None
Q9NUV7	Serine palmitoyltransferase 3	SPTLC3	26153.6	21440.2	25935.9	36595.2	27125.2	24555.8	0.83295	0.283365	0.510476	-0.263697	Nonsignificant	None
P62995	Transformer-2 protein homolog beta	TRA2B	2389370	2344830	2300090	2797360	2854110	2792120	0.833092	0.000133654	0.00841131	-0.263452	Nonsignificant	None
Q8TDW0	Volume-regulated anion channel subunit LRRC8C	LRRC8C	138877	135525	127905	156003	155526	171341	0.833158	0.0118344	0.082149	-0.263338	Nonsignificant	None
Q8TAP6	Centrosomal protein of 76 kDa	CEP76	35877.7	45161.9	38432.1	49297.5	48750.9	45300.8	0.833431	0.0588352	0.204573	-0.262865	Nonsignificant	None
Q14393	Growth arrest-specific protein 6	GAS6	66302.9	74764.4	63885.3	82406.5	85371.2	78084.5	0.833608	0.0253479	0.125428	-0.26256	Nonsignificant	None
Q9H3H1	tRNA dimethylallyltransferase	TRIT1	18143.8	25167.8	20410.6	24540.5	25817.2	26082.5	0.833622	0.116625	0.308125	-0.262535	Nonsignificant	None
Q9BWD1	Acetyl-CoA acetyltransferase, cytosolic	ACAT2	539403	519643	550324	603198	654430	672914	0.833636	0.00920188	0.0717483	-0.26251	Nonsignificant	None
Q8WUH2	Transforming growth factor-beta receptor-associated protein 1	TGFBRAP1	98962.4	93225.3	105838	131749	112456	113192	0.833879	0.05326	0.192982	-0.262091	Nonsignificant	None
Q9UPQ8	Dolichol kinase	DOLK	61919.3	65290.2	55149.8	78224.9	66277.9	74166.1	0.833952	0.0582362	0.203441	-0.261964	Nonsignificant	None
Q13761	Runt-related transcription factor 3	RUNX3	165095	182388	199767	211741	211428	233031	0.833968	0.0418634	0.165532	-0.261936	Nonsignificant	None
Q9NRC1	Suppressor of tumorigenicity 7 protein	ST7	83933.9	80941.3	84202	95104.1	106536	97015	0.833996	0.0109678	0.0787469	-0.261887	Nonsignificant	None
O60281	Zinc finger protein 292	ZNF292	30690.3	31710.7	35096	34754.8	41219.4	40893.2	0.834253	0.060403	0.206513	-0.261443	Nonsignificant	None
P16234	Platelet-derived growth factor receptor alpha	PDGFRA	19940.9	14018.3	18341.3	21541.8	22877.6	18268.9	0.834294	0.196538	0.41471	-0.261371	Nonsignificant	None
Q8NBA8	tRNA-uridine aminocarboxypropyltransferase 2	DTWD2	105209	89479.8	101542	127614	108540	118802	0.834556	0.054654	0.196117	-0.260919	Nonsignificant	None
Q02218	2-oxoglutarate dehydrogenase complex component E1	OGDH	560768	530486	547604	649873	669359	644312	0.834643	0.000734166	0.018662	-0.260769	Nonsignificant	None
O15516	Circadian locomoter output cycles protein kaput	CLOCK	38014.8	32960	28982.1	42918.8	33772.2	43066.6	0.83466	0.177216	0.391242	-0.260739	Nonsignificant	None
Q9NQZ5	StAR-related lipid transfer protein 7, mitochondrial	STARD7	105719	107741	118620	126859	140972	129970	0.834789	0.0201843	0.11073	-0.260516	Nonsignificant	None
Q14191	Bifunctional 3-5 exonuclease/ATP-dependent helicase WRN	WRN	38116.7	36942.2	41757.9	50515.3	43275.9	46142.4	0.834802	0.0393577	0.159319	-0.260495	Nonsignificant	None
P54764	Ephrin type-A receptor 4	EPHA4	45265.9	50143.5	44949.8	58474.4	59919	49728.2	0.834867	0.0619474	0.210128	-0.260381	Nonsignificant	None
Q92879	CUGBP Elav-like family member 1	CELF1	746802	774871	762213	893935	929762	911562	0.83498	0.000332654	0.0129041	-0.260187	Nonsignificant	None
Q6UXD5	Seizure 6-like protein 2	SEZ6L2	50788.4	50235.7	49001.1	62241.8	60809.9	56608.6	0.835049	0.00506468	0.0504311	-0.260067	Nonsignificant	None
Q9H6K4	Optic atrophy 3 protein	OPA3	165430	158434	163842	195284	172293	216354	0.835212	0.0677195	0.222247	-0.259786	Nonsignificant	None
O15232	Matrilin-3	MATN3	23511.7	21456.3	24572.1	31233.7	23657.8	28359.4	0.835307	0.128414	0.327742	-0.259621	Nonsignificant	None
Q9BRT2	Ubiquinol-cytochrome c reductase complex assembly factor 2	UQCC2	283067	250797	312802	345000	330838	337630	0.835415	0.0388767	0.15842	-0.259436	Nonsignificant	None
Q9UKU9	Angiopoietin-related protein 2	ANGPTL2	37477.7	38623	41866.1	52526.2	45977.8	42703.3	0.835416	0.0710728	0.228404	-0.259434	Nonsignificant	None
Q14520	Hyaluronan-binding protein 2	HABP2	41749.6	47839.8	30447.2	39132.4	60298.6	44251.8	0.835428	0.388866	0.607997	-0.259413	Nonsignificant	None
Q8TBX8	Phosphatidylinositol 5-phosphate 4-kinase type-2 gamma	PIP4K2C	196839	183446	192086	246216	224364	214518	0.835459	0.0208242	0.112516	-0.25936	Nonsignificant	None
Q16186	Proteasomal ubiquitin receptor ADRM1	ADRM1	107985	92885.3	69737.4	105099	120582	98185.7	0.835553	0.242113	0.465623	-0.259197	Nonsignificant	None
Q9H1N7	Adenosine 3-phospho 5-phosphosulfate transporter 2	SLC35B3	28312.1	38315.6	22221.3	36496.4	35280.1	34538.5	0.835715	0.34011	0.563664	-0.258918	Nonsignificant	None
O75317	Ubiquitin carboxyl-terminal hydrolase 12	USP12	5546.16	4964.59	7967.97	10214.8	7062.46	4833.09	0.83575	0.54064	0.72972	-0.258857	Nonsignificant	None
Q92537	Sushi domain-containing protein 6	SUSD6	70479.7	76926.3	80897.2	105256	89190.3	78707.4	0.835805	0.145864	0.351147	-0.258762	Nonsignificant	None
Q96MH6	DGAT1/2-independent enzyme synthesizing storage lipids	TMEM68	82569.8	76686.6	58023.9	95107.1	81728.8	83129	0.835806	0.170654	0.382371	-0.258759	Nonsignificant	None
Q14197	Large ribosomal subunit protein mL62	MRPL58	440717	474393	445431	551190	544871	531547	0.835914	0.00177028	0.028913	-0.258573	Nonsignificant	None
Q96DD7	Protein shisa-4	SHISA4	17617	0	18762.2	22550.1	17460.4	25264.8	0.835979	0.317579	0.543122	-0.258461	Nonsignificant	None
Q14011	Cold-inducible RNA-binding protein	CIRBP	665028	605043	628067	759713	767913	742918	0.835984	0.00281161	0.0359856	-0.258453	Nonsignificant	None
P51798	H(+)/Cl(-) exchange transporter 7	CLCN7	406468	388082	402992	479373	487637	465184	0.836159	0.00082798	0.0201697	-0.258151	Nonsignificant	None
Q13641	Trophoblast glycoprotein	TPBG	793165	751655	757184	875969	922370	954578	0.836205	0.00461538	0.0472945	-0.258071	Nonsignificant	None
Q6NVY1	3-hydroxyisobutyryl-CoA hydrolase, mitochondrial	HIBCH	293159	314568	284611	369850	349071	347967	0.836393	0.00697158	0.0608991	-0.257747	Nonsignificant	None
Q7Z628	Neuroepithelial cell-transforming gene 1 protein	NET1	20023.7	14957.6	15256	22440	15563.4	22047	0.836586	0.302846	0.528194	-0.257415	Nonsignificant	None
P51805	Plexin-A3	PLXNA3	0	24023.1	28511.9	0	8159.57	54626.3	0.836733	0.846569	0.922659	-0.257161	Nonsignificant	None
Q96CM8	Medium-chain acyl-CoA ligase ACSF2, mitochondrial	ACSF2	170494	174206	167249	206881	198397	206512	0.836805	0.000625309	0.017008	-0.257036	Nonsignificant	None
Q03405	Urokinase plasminogen activator surface receptor	PLAUR	193483	204058	183522	233324	229500	231528	0.836842	0.00331905	0.0389763	-0.256973	Nonsignificant	None
P15529	Membrane cofactor protein	CD46	717947	702775	663708	822528	807394	860772	0.836887	0.00393675	0.0433679	-0.256895	Nonsignificant	None
Q9BSE5	Guanidino acid hydrolase, mitochondrial	AGMAT	60794.8	54310.6	64826.1	69795.8	73512.5	71668.7	0.83698	0.0227693	0.119279	-0.256735	Nonsignificant	None
Q86TW2	AarF domain-containing protein kinase 1	ADCK1	9595.08	30696.2	0	17991.2	28039.1	26173.7	0.83703	0.686504	0.831468	-0.256649	Nonsignificant	None
Q9H305	Cell death-inducing p53-target protein 1	CDIP1	48130.8	51019.9	44215.6	0	57297	56882.2	0.837084	0.0355607	0.151317	-0.256556	Nonsignificant	None
Q9P2G1	Ankyrin repeat and IBR domain-containing protein 1	ANKIB1	46907.7	57369.1	53882	62983.2	70614.5	55326.6	0.837154	0.129268	0.328589	-0.256434	Nonsignificant	None
Q6ZN54	Differentially expressed in FDCP 8 homolog	DEF8	38822.6	30763.2	28218.6	36557.4	36872.3	43361.4	0.83743	0.179072	0.392946	-0.255959	Nonsignificant	None
O60704	Protein-tyrosine sulfotransferase 2	TPST2	42776	32849.4	44067.4	43304	55453.1	44161.9	0.837487	0.216476	0.437711	-0.255861	Nonsignificant	None
Q68DK7	Male-specific lethal 1 homolog	MSL1	67224.2	61771.1	63310.6	69442	92703.6	67449.5	0.837587	0.207146	0.427273	-0.255689	Nonsignificant	None
Q6UWP7	Lysocardiolipin acyltransferase 1	LCLAT1	450540	441996	429798	529690	516642	532385	0.8376	0.000381863	0.0140976	-0.255666	Nonsignificant	None
Q9BST9	Rhotekin	RTKN	5382.99	9522.08	0	10101.2	7110.25	9480.64	0.837612	0.510458	0.706954	-0.255647	Nonsignificant	None
P08134	Rho-related GTP-binding protein RhoC	RHOC	439481	422321	432465	479573	539567	525998	0.837638	0.0113346	0.0805327	-0.2556	Nonsignificant	None
Q8N0U4	Protein FAM185A	FAM185A	13932.7	12258.5	11109.4	9733.81	0	19952.4	0.837664	0.58518	0.763785	-0.255557	Nonsignificant	None
Q15287	RNA-binding protein with serine-rich domain 1	RNPS1	1402610	1390700	1385500	1633440	1678070	1676650	0.837746	6.39061e-05	0.00556459	-0.255416	Nonsignificant	None
Q15464	SH2 domain-containing adapter protein B	SHB	65956.8	69181.1	62104.4	77932.3	68054.5	89448.8	0.837776	0.122237	0.317672	-0.255364	Nonsignificant	None
Q9NZI7	Upstream-binding protein 1	UBP1	154165	168001	158136	187420	205746	180136	0.837782	0.0231571	0.120331	-0.255353	Nonsignificant	None
Q9NWS8	Required for meiotic nuclear division protein 1 homolog	RMND1	135191	127099	150869	178260	167155	147590	0.838042	0.079134	0.244512	-0.254905	Nonsignificant	None
Q9BWJ5	Splicing factor 3B subunit 5	SF3B5	786583	728363	877971	1051340	939844	864135	0.838056	0.091339	0.265486	-0.254882	Nonsignificant	None
P62873	Guanine nucleotide-binding protein G(I)/G(S)/G(T) subunit beta-1	GNB1	5130590	5118630	5112880	6168100	6004300	6157790	0.838076	0.00263864	0.0350692	-0.254846	Nonsignificant	None
P46776	Large ribosomal subunit protein uL15	RPL27A	7877130	7868260	7829430	9583930	9579810	8958620	0.838295	0.0178698	0.103859	-0.254471	Nonsignificant	None
Q13111	Chromatin assembly factor 1 subunit A	CHAF1A	185754	195219	200508	226133	231291	236160	0.838371	0.00198172	0.0308285	-0.254339	Nonsignificant	None
Q8WUY9	DEP domain-containing protein 1B	DEPDC1B	10940.6	19512.6	30059.8	28648.8	0	19459.9	0.838559	0.657408	0.811153	-0.254015	Nonsignificant	None
Q9P107	GEM-interacting protein	GMIP	9825.83	10986.5	0	8348.28	16194.3	12679.1	0.838718	0.547604	0.734416	-0.253742	Nonsignificant	None
Q9ULI0	ATPase family AAA domain-containing protein 2B	ATAD2B	29426.9	25529.7	16675.8	0	19209.8	37724.4	0.838774	0.624614	0.790791	-0.253646	Nonsignificant	None
Q96CP6	Protein Aster-A	GRAMD1A	41984.6	31588.5	43092.2	54479	49527.3	35022.3	0.839146	0.340309	0.563744	-0.253006	Nonsignificant	None
Q9NRY6	Phospholipid scramblase 3	PLSCR3	81671.6	108305	86550	111394	111880	106159	0.839402	0.103398	0.286347	-0.252567	Nonsignificant	None
Q7Z7H8	Large ribosomal subunit protein uL10m	MRPL10	332394	316957	340406	367781	401944	409388	0.839408	0.0122463	0.0838896	-0.252556	Nonsignificant	None
Q6Y288	Beta-1,3-glucosyltransferase	B3GLCT	190631	181946	204673	227727	227443	232395	0.839557	0.00570267	0.0542748	-0.2523	Nonsignificant	None
Q15696	U2 small nuclear ribonucleoprotein auxiliary factor 35 kDa subunit-related protein 2	ZRSR2	19129.2	22603.2	19386.9	23039.9	24909.3	24838.3	0.839695	0.037917	0.156414	-0.252063	Nonsignificant	None
Q9UPW6	DNA-binding protein SATB2	SATB2	24736.8	26237.5	26144.3	36556.8	23787.6	31451.9	0.840106	0.317506	0.543122	-0.251357	Nonsignificant	None
O75051	Plexin-A2	PLXNA2	34796.6	34127.6	29683.7	35967.3	39535.3	41855.3	0.840232	0.0561905	0.199183	-0.25114	Nonsignificant	None
Q9NV35	Nucleotide triphosphate diphosphatase NUDT15	NUDT15	22719.9	21593.3	16487.8	21634.3	24475.3	26249.6	0.840266	0.175243	0.388717	-0.251081	Nonsignificant	None
O14972	Vacuolar protein sorting-associated protein 26C	VPS26C	55778.5	65559.5	66328.7	70831.4	72380.4	80121.5	0.840299	0.0556559	0.198235	-0.251026	Nonsignificant	None
Q9UL25	Ras-related protein Rab-21	RAB21	1139920	1187490	1159710	1355290	1334620	1459600	0.840369	0.00578116	0.0545993	-0.250905	Nonsignificant	None
Q16584	Mitogen-activated protein kinase kinase kinase 11	MAP3K11	32384.3	45705.3	20379.8	36871.7	37404.1	42898	0.84037	0.45607	0.662573	-0.250903	Nonsignificant	None
Q06546	GA-binding protein alpha chain	GABPA	50637.9	45854	51571.3	53048.3	61442.2	61674.7	0.840479	0.0487808	0.183236	-0.250716	Nonsignificant	None
P82673	Small ribosomal subunit protein mS35	MRPS35	217277	202135	208688	253597	247181	246367	0.840667	0.00130818	0.0251426	-0.250394	Nonsignificant	None
P45973	Chromobox protein homolog 5	CBX5	1198910	1189480	1097910	1370870	1389210	1386910	0.840682	0.00253909	0.0344231	-0.250368	Nonsignificant	None
P11532	Dystrophin	DMD	118632	120207	106030	156414	128016	125689	0.8409	0.115455	0.306619	-0.249994	Nonsignificant	None
O14773	Tripeptidyl-peptidase 1	TPP1	272588	241432	258586	298352	324500	295918	0.840913	0.0191944	0.107829	-0.249971	Nonsignificant	None
Q9Y244	Proteasome maturation protein	POMP	25803.9	13254.2	19366.7	22275.7	23891.2	23308.2	0.840946	0.41655	0.631499	-0.249915	Nonsignificant	None
Q92896	Golgi apparatus protein 1	GLG1	376588	379162	374079	447147	441146	454563	0.841363	6.83358e-05	0.00576627	-0.2492	Nonsignificant	None
Q13683	Integrin alpha-7	ITGA7	124639	106672	104056	116608	146508	135467	0.841398	0.124459	0.32124	-0.249139	Nonsignificant	None
O00212	Rho-related GTP-binding protein RhoD	RHOD	28985	28351.1	32587.7	31533.1	34134.3	41195.5	0.841488	0.149853	0.355934	-0.248986	Nonsignificant	None
Q5JVS0	Intracellular hyaluronan-binding protein 4	HABP4	38420.7	25268	29690.1	44333.2	29779.2	36850.3	0.841533	0.36257	0.585216	-0.248908	Nonsignificant	None
Q9BTD8	RNA-binding protein 42	RBM42	111443	107211	129880	139739	134790	139600	0.841607	0.0376791	0.155999	-0.248781	Nonsignificant	None
Q9HCU4	Cadherin EGF LAG seven-pass G-type receptor 2	CELSR2	17685	31070.5	24320.9	28924.7	26639.4	31254.1	0.841718	0.325156	0.550558	-0.248592	Nonsignificant	None
Q9BYD1	Large ribosomal subunit protein uL13m	MRPL13	382392	367273	375838	429580	451709	455827	0.841739	0.00158851	0.0275987	-0.248555	Nonsignificant	None
Q9HC98	Serine/threonine-protein kinase Nek6	NEK6	81252.6	76870	78437.3	92396.9	99271.9	89346.2	0.841805	0.00983517	0.0742443	-0.248442	Nonsignificant	None
P68402	Platelet-activating factor acetylhydrolase IB subunit alpha2	PAFAH1B2	79990.3	55778.7	70603.5	88882.1	74747.6	81479	0.841963	0.188063	0.404332	-0.248171	Nonsignificant	None
Q92521	GPI mannosyltransferase 3	PIGB	19023.8	25936.7	29191.7	29714.5	0	28990	0.842096	0.318059	0.543431	-0.247944	Nonsignificant	None
Q9HCE5	N6-adenosine-methyltransferase non-catalytic subunit	METTL14	67512	70985.6	61992.6	97330.9	66416.5	74317.6	0.842166	0.263487	0.489723	-0.247824	Nonsignificant	None
Q08431	Lactadherin	MFGE8	814968	786025	818586	987560	946112	939100	0.842245	0.00117425	0.0238945	-0.247687	Nonsignificant	None
Q92743	Serine protease HTRA1	HTRA1	85106.2	61942.3	65202.2	89204.9	86359.5	76412.4	0.842342	0.18217	0.396783	-0.247522	Nonsignificant	None
Q8N2W9	E3 SUMO-protein ligase PIAS4	PIAS4	30292.7	37583.8	46216.8	39960	38533.3	56921.2	0.842549	0.396266	0.613939	-0.247168	Nonsignificant	None
Q9NWT8	Small ribosomal subunit protein mS38	AURKAIP1	193579	204272	176664	225229	225657	230987	0.842554	0.0122629	0.0838896	-0.247158	Nonsignificant	None
Q9NUJ1	Palmitoyl-protein thioesterase ABHD10, mitochondrial	ABHD10	629530	607398	649802	764779	723320	751186	0.842559	0.00244568	0.0339006	-0.24715	Nonsignificant	None
A8MXV4	Acyl-coenzyme A diphosphatase NUDT19	NUDT19	83948.6	85275.5	79089.9	96874.6	109038	88786.8	0.842601	0.0665836	0.220286	-0.247079	Nonsignificant	None
Q9H5I1	Histone-lysine N-methyltransferase SUV39H2	SUV39H2	47546.5	47810.5	48329.1	61095	57590.1	51834	0.842639	0.0792396	0.244561	-0.247013	Nonsignificant	None
P51808	Dynein light chain Tctex-type 3	DYNLT3	43777	76521.1	83590.5	70688.2	80121.1	91130.8	0.842723	0.404195	0.620081	-0.246869	Nonsignificant	None
Q16832	Discoidin domain-containing receptor 2	DDR2	358073	362345	355209	407218	429193	439794	0.842832	0.0024268	0.0337812	-0.246682	Nonsignificant	None
O43187	Interleukin-1 receptor-associated kinase-like 2	IRAK2	58257.6	40886	40266.7	46924	52519.9	65958.3	0.842856	0.348464	0.571923	-0.246641	Nonsignificant	None
P08962	CD63 antigen	CD63	3604790	3603100	3638310	4317430	4301620	4248160	0.842933	9.40878e-06	0.00160439	-0.24651	Nonsignificant	None
Q9NV58	E3 ubiquitin-protein ligase RNF19A	RNF19A	21300.7	20464.8	29657.7	30868.7	33547.5	20309.4	0.842994	0.424788	0.637812	-0.246405	Nonsignificant	None
P00387	NADH-cytochrome b5 reductase 3	CYB5R3	1973100	1926480	2006980	2411590	2295020	2299120	0.843104	0.00121278	0.0241524	-0.246217	Nonsignificant	None
P04439	HLA class I histocompatibility antigen, A alpha chain	HLA-A	2399960	2359840	2325300	2878400	2804430	2719480	0.843232	0.000980219	0.021684	-0.245998	Nonsignificant	None
P27487	Dipeptidyl peptidase 4	DPP4	1540000	1487030	1522310	1805150	1749800	1839040	0.843409	0.000747455	0.0188229	-0.245696	Nonsignificant	None
Q6UXH1	Protein disulfide isomerase CRELD2	CRELD2	60070.2	60650.3	51196.2	65226.9	70850.9	67716	0.843582	0.0374188	0.155232	-0.2454	Nonsignificant	None
Q96D70	R3H domain-containing protein 4	R3HDM4	25072.8	0	30027.2	28515.7	39500.6	29935.4	0.843783	0.367697	0.590349	-0.245056	Nonsignificant	None
P50336	Protoporphyrinogen oxidase	PPOX	72146.5	84229.3	87900.5	96692.3	101917	90855.3	0.84389	0.0583161	0.203608	-0.244873	Nonsignificant	None
O43681	ATPase GET3	GET3	1174100	1193510	1018860	1305680	1321090	1385620	0.844003	0.026017	0.126526	-0.24468	Nonsignificant	None
Q13286	Battenin	CLN3	29704.8	24408.6	20838	23432.4	34201.4	31160.8	0.844099	0.3246	0.549892	-0.244517	Nonsignificant	None
Q9NZ42	Gamma-secretase subunit PEN-2	PSENEN	0	17283	21318.1	22273.4	20300.6	26017.3	0.844154	0.269261	0.495259	-0.244421	Nonsignificant	None
Q16629	Serine/arginine-rich splicing factor 7	SRSF7	3780390	3748440	3721010	4387200	4473410	4463860	0.844299	2.79072e-05	0.00340926	-0.244174	Nonsignificant	None
P04003	C4b-binding protein alpha chain	C4BPA	391577	390610	417378	477614	485015	457837	0.844487	0.00351407	0.0406252	-0.243853	Nonsignificant	None
P18859	ATP synthase-coupling factor 6, mitochondrial	ATP5PF	294861	363337	307372	372739	380305	390329	0.844493	0.0521042	0.191227	-0.243843	Nonsignificant	None
Q12907	Vesicular integral-membrane protein VIP36	LMAN2	3832510	4095650	3773890	4739070	4628340	4488720	0.84454	0.00424399	0.0448221	-0.243763	Nonsignificant	None
Q86XA9	HEAT repeat-containing protein 5A	HEATR5A	29051.7	22327.8	22814.8	26764.6	36147.4	24934.8	0.844587	0.328453	0.554193	-0.243681	Nonsignificant	None
Q9NYG5	Anaphase-promoting complex subunit 11	ANAPC11	9749.6	7791.23	5978.78	10222.2	8429.36	9192.08	0.844703	0.298177	0.523841	-0.243484	Nonsignificant	None
P46100	Transcriptional regulator ATRX	ATRX	99283.8	95801.4	93699.7	114106	111670	116088	0.844736	0.00102796	0.0221416	-0.243427	Nonsignificant	None
Q9NXF7	DDB1- and CUL4-associated factor 16	DCAF16	146165	142413	145800	188079	176541	149594	0.844742	0.14331	0.347965	-0.243418	Nonsignificant	None
Q9UHF7	Zinc finger transcription factor Trps1	TRPS1	29996.6	22930.4	21320.5	31869.5	27996.1	28020	0.84482	0.199282	0.417807	-0.243284	Nonsignificant	None
Q8IW35	Centrosomal protein of 97 kDa	CEP97	155953	156279	160826	187101	190864	181940	0.84489	0.000668068	0.0175261	-0.243165	Nonsignificant	None
Q9NYK5	Large ribosomal subunit protein mL39	MRPL39	628067	562194	612187	695802	705129	732394	0.844901	0.00826336	0.0673382	-0.243146	Nonsignificant	None
Q9NZ56	Formin-2	FMN2	15052.9	11300.2	9965.66	10910.6	0	17746.1	0.844916	0.539479	0.729013	-0.24312	Nonsignificant	None
Q8IUC4	Rhophilin-2	RHPN2	14915.1	12344.8	26770	20672.8	18857.2	24405.4	0.84507	0.523848	0.715809	-0.242857	Nonsignificant	None
Q9NYY8	FAST kinase domain-containing protein 2, mitochondrial	FASTKD2	127317	150918	129195	161841	164907	155329	0.845155	0.0369879	0.154398	-0.242711	Nonsignificant	None
Q08170	Serine/arginine-rich splicing factor 4	SRSF4	2198940	2303650	2395790	2887570	2704910	2569010	0.845235	0.0177804	0.103859	-0.242575	Nonsignificant	None
O14949	Cytochrome b-c1 complex subunit 8	UQCRQ	712387	689540	647131	743941	860001	820296	0.845238	0.0328336	0.144967	-0.242571	Nonsignificant	None
P54920	Alpha-soluble NSF attachment protein	NAPA	747572	705713	737039	876181	847281	867559	0.845352	0.000927777	0.0209877	-0.242376	Nonsignificant	None
Q9UKT5	F-box only protein 4	FBXO4	0	21845	16037.2	0	22101.4	22703.3	0.845496	0.357557	0.580676	-0.24213	Nonsignificant	None
Q96GD0	Chronophin	PDXP	102408	106745	110747	118591	124495	135270	0.8455	0.0231866	0.120331	-0.242123	Nonsignificant	None
Q7Z3D6	D-glutamate cyclase, mitochondrial	DGLUCY	95093.5	73899.2	119860	109934	127087	104547	0.845667	0.304156	0.529121	-0.241839	Nonsignificant	None
P20338	Ras-related protein Rab-4A	RAB4A	144966	147312	142256	168480	167928	177352	0.845792	0.00145625	0.0266653	-0.241626	Nonsignificant	None
Q5TA45	Integrator complex subunit 11	INTS11	272568	263320	278800	340365	303627	319217	0.845806	0.012808	0.0851945	-0.241601	Nonsignificant	None
P61586	Transforming protein RhoA	RHOA	2527270	2710180	2630600	3186040	3132360	2983990	0.84581	0.00400088	0.0437212	-0.241595	Nonsignificant	None
Q8NEZ4	Histone-lysine N-methyltransferase 2C	KMT2C	23354.8	35509.9	27414.4	36600.4	34039.7	31343.6	0.846009	0.248767	0.473966	-0.241256	Nonsignificant	None
Q92889	DNA repair endonuclease XPF	ERCC4	30229.2	34048.8	32036.3	39447.1	43858.4	30530.5	0.846079	0.224818	0.446731	-0.241135	Nonsignificant	None
Q9H6R6	Palmitoyltransferase ZDHHC6	ZDHHC6	93891	80569.8	87567.2	101005	109689	98959.4	0.846198	0.0349661	0.150078	-0.240933	Nonsignificant	None
P30825	High affinity cationic amino acid transporter 1	SLC7A1	1092130	1168410	1051500	1463320	1192020	1258530	0.846231	0.0861273	0.256813	-0.240876	Nonsignificant	None
O14763	Tumor necrosis factor receptor superfamily member 10B	TNFRSF10B	1049550	1031080	1022010	1257710	1200620	1207710	0.846319	0.000677205	0.017709	-0.240726	Nonsignificant	None
Q96G23	Ceramide synthase 2	CERS2	745661	772266	782067	905891	943600	867892	0.8464	0.00468391	0.0477433	-0.240588	Nonsignificant	None
Q9NUI1	Peroxisomal 2,4-dienoyl-CoA reductase [(3E)-enoyl-CoA-producing]	DECR2	133248	140766	129573	172436	157156	147207	0.846451	0.0386143	0.157812	-0.240502	Nonsignificant	None
Q15286	Ras-related protein Rab-35	RAB35	659586	644523	639838	772106	778761	745660	0.846473	0.000558477	0.0161524	-0.240465	Nonsignificant	None
Q9H792	Inactive tyrosine-protein kinase PEAK1	PEAK1	83173.2	96106.4	81565	105366	105922	96830.8	0.846572	0.0447994	0.173373	-0.240296	Nonsignificant	None
O95402	Mediator of RNA polymerase II transcription subunit 26	MED26	55552.1	57832	62091.5	77376.4	60798.1	0	0.846638	0.20962	0.429365	-0.240183	Nonsignificant	None
Q9BRQ8	Ferroptosis suppressor protein 1	AIFM2	360756	340258	331401	400710	414403	404241	0.84669	0.00292023	0.0368167	-0.240094	Nonsignificant	None
Q9H2M3	S-methylmethionine--homocysteine S-methyltransferase BHMT2	BHMT2	13737.1	25820.2	20897.8	26446.2	24021.8	20912.2	0.846945	0.398462	0.615942	-0.23966	Nonsignificant	None
Q96K49	Transmembrane protein 87B	TMEM87B	469950	462106	452888	499514	566012	569489	0.847053	0.0232038	0.120331	-0.239476	Nonsignificant	None
Q5SRI9	Glycoprotein endo-alpha-1,2-mannosidase	MANEA	117093	117352	125760	147149	140338	137728	0.847113	0.00562057	0.0537434	-0.239374	Nonsignificant	None
Q8IWZ8	SURP and G-patch domain-containing protein 1	SUGP1	48463.1	55205.4	61395.1	61440.6	73665	59739.6	0.847153	0.159914	0.368965	-0.239306	Nonsignificant	None
P0CAP2	DNA-directed RNA polymerase II subunit GRINL1A	POLR2M	60441.3	78975.8	67370.5	69292.5	98979.6	75814.8	0.847188	0.302159	0.527789	-0.239245	Nonsignificant	None
Q8N2M8	CLK4-associating serine/arginine rich protein	CLASRP	33430.2	34853.9	30241.7	41715.5	35700.5	38856.7	0.847368	0.0552981	0.197547	-0.238939	Nonsignificant	None
Q92994	Transcription factor IIIB 90 kDa subunit	BRF1	0	27755.4	25165.6	35348.6	28963.2	29368.2	0.847369	0.191244	0.408862	-0.238938	Nonsignificant	None
Q9UI26	Importin-11	IPO11	81619.8	79313.3	90517.1	95697.2	95169	105862	0.847409	0.0363858	0.15307	-0.238869	Nonsignificant	None
Q9ULG6	Cell cycle progression protein 1	CCPG1	297253	276635	289086	332444	331108	354810	0.847414	0.00603329	0.0560857	-0.238861	Nonsignificant	None
Q8WUJ1	Neuferricin	CYB5D2	56106.5	43110.4	55536.4	61764.1	62804.7	58038.8	0.847464	0.10694	0.292159	-0.238777	Nonsignificant	None
P39656	Dolichyl-diphosphooligosaccharide--protein glycosyltransferase 48 kDa subunit	DDOST	5023990	4870800	4879110	5844790	5744120	5843760	0.847483	0.000121503	0.00795602	-0.238743	Nonsignificant	None
Q8N490	Probable hydrolase PNKD	PNKD	139555	149603	133403	168911	165471	164194	0.847536	0.00677858	0.0601112	-0.238654	Nonsignificant	None
Q9H0R4	Haloacid dehalogenase-like hydrolase domain-containing protein 2	HDHD2	29833.6	28716.3	30602.7	29928.5	30576.1	44682.4	0.847563	0.382442	0.602442	-0.238608	Nonsignificant	None
Q9NNW7	Thioredoxin reductase 2, mitochondrial	TXNRD2	204687	186117	189741	242290	217753	224783	0.847726	0.0197949	0.109622	-0.23833	Nonsignificant	None
O15427	Monocarboxylate transporter 4	SLC16A3	1894380	1984570	1977830	2327190	2299270	2278640	0.848182	0.00041098	0.0143143	-0.237555	Nonsignificant	None
Q96GR4	Palmitoyltransferase ZDHHC12	ZDHHC12	32056.1	38394.8	45156.9	39014.2	43309.8	53973.8	0.8482	0.302913	0.528194	-0.237524	Nonsignificant	None
Q9H0K6	Pseudouridylate synthase PUS7L	PUS7L	34453.3	13856.5	36158.1	30782.2	43961.5	24838.1	0.848226	0.610322	0.779936	-0.237479	Nonsignificant	None
Q8NBT0	POC1 centriolar protein homolog A	POC1A	65032.8	60327.6	48783.1	72094.9	66065.5	67124.5	0.848302	0.115228	0.306619	-0.237351	Nonsignificant	None
P33993	DNA replication licensing factor MCM7	MCM7	1405540	1392750	1379760	1663260	1648520	1612990	0.848375	0.000117261	0.00791626	-0.237227	Nonsignificant	None
Q9H2X8	Interferon alpha-inducible protein 27-like protein 2	IFI27L2	69059.1	76119.1	88219	101218	95917.9	77965.9	0.848403	0.196877	0.415126	-0.237178	Nonsignificant	None
Q8IW41	MAP kinase-activated protein kinase 5	MAPKAPK5	356819	399692	416243	470701	415328	496185	0.848461	0.0785642	0.243352	-0.237081	Nonsignificant	None
P09874	Poly [ADP-ribose] polymerase 1	PARP1	4221170	4136860	4214230	4972640	4949550	4893640	0.848569	3.09596e-05	0.00353421	-0.236895	Nonsignificant	None
Q9HA90	EF-hand and coiled-coil domain-containing protein 1	EFCC1	224462	278995	0	310283	282999	0	0.848596	0.278626	0.505106	-0.236849	Nonsignificant	None
P46019	Phosphorylase b kinase regulatory subunit alpha, liver isoform	PHKA2	37095.8	27263.1	47087.4	49483.9	34326	47505.3	0.848693	0.423781	0.637034	-0.236685	Nonsignificant	None
O14807	Ras-related protein M-Ras	MRAS	23742.3	29025.3	26449.7	36040.1	0	26179.2	0.848797	0.341296	0.565145	-0.236509	Nonsignificant	None
Q9BXS4	Transmembrane protein 59	TMEM59	724437	752457	736571	843121	882292	881698	0.849011	0.00101256	0.0220324	-0.236145	Nonsignificant	None
Q86YQ8	Copine-8	CPNE8	43117.4	40832.4	38235.7	47059	48408	48405.9	0.84926	0.00813456	0.0668488	-0.235722	Nonsignificant	None
O43570	Carbonic anhydrase 12	CA12	254896	247280	254284	299516	310320	280852	0.849299	0.0074858	0.0632315	-0.235656	Nonsignificant	None
Q15054	DNA polymerase delta subunit 3	POLD3	114926	125619	128507	147586	144258	142643	0.849397	0.00759522	0.0638919	-0.235489	Nonsignificant	None
Q08397	Lysyl oxidase homolog 1	LOXL1	44237	59908.2	46386.1	0	63495.8	54610.8	0.849692	0.30243	0.527802	-0.234989	Nonsignificant	None
P08590	Myosin light chain 3	MYL3	104619	84462.8	83202.7	86798.3	128096	105553	0.849701	0.309601	0.534131	-0.234972	Nonsignificant	None
Q16762	Thiosulfate sulfurtransferase	TST	229433	231538	220525	266939	287836	247141	0.849835	0.0303969	0.139149	-0.234746	Nonsignificant	None
P01889	HLA class I histocompatibility antigen, B alpha chain	HLA-B	730580	592140	757714	834909	845753	767380	0.849836	0.0973104	0.275983	-0.234744	Nonsignificant	None
Q9HBH0	Rho-related GTP-binding protein RhoF	RHOF	25281.8	16729	30473.5	24516.5	24440.3	36333.2	0.849857	0.490398	0.690031	-0.234708	Nonsignificant	None
Q9H2U2	Inorganic pyrophosphatase 2, mitochondrial	PPA2	1179100	1095540	1197130	1442620	1283490	1358730	0.849916	0.021291	0.114243	-0.234608	Nonsignificant	None
O60353	Frizzled-6	FZD6	115839	112540	105615	121286	137537	134103	0.850018	0.0274673	0.13109	-0.234435	Nonsignificant	None
O75164	Lysine-specific demethylase 4A	KDM4A	45677.9	42902.9	36819.5	38746	57316.8	51463	0.850023	0.291434	0.517983	-0.234426	Nonsignificant	None
Q9Y4K1	Beta/gamma crystallin domain-containing protein 1	CRYBG1	18196	11600.9	18962	24527.2	13964.6	18860.4	0.850166	0.497529	0.695996	-0.234183	Nonsignificant	None
Q9NRX5	Serine incorporator 1	SERINC1	1162970	1108610	1178720	1327540	1389200	1341190	0.850261	0.00201591	0.0309573	-0.234022	Nonsignificant	None
Q8IWB7	WD repeat and FYVE domain-containing protein 1	WDFY1	356082	352589	356414	420979	412975	418604	0.850328	1.97579e-05	0.00273336	-0.233909	Nonsignificant	None
O15258	Protein RER1	RER1	927323	872070	834908	1033280	1021550	1042850	0.850411	0.00496803	0.0497106	-0.233768	Nonsignificant	None
P57081	tRNA (guanine-N(7)-)-methyltransferase non-catalytic subunit WDR4	WDR4	20375.7	14279.4	23662.6	23744.7	0	21972.2	0.850418	0.413406	0.628893	-0.233756	Nonsignificant	None
Q9H467	CUE domain-containing protein 2	CUEDC2	5328.63	13663.4	5888.86	9058.92	8752.78	11441.4	0.850539	0.632643	0.796154	-0.233551	Nonsignificant	None
Q9BRU9	rRNA-processing protein UTP23 homolog	UTP23	134032	107630	104343	142149	147396	117218	0.85063	0.20048	0.419415	-0.233396	Nonsignificant	None
Q8NBI5	Equilibrative nucleobase transporter 1	SLC43A3	1008130	1027690	1016900	1193590	1202890	1192130	0.850669	1.09754e-05	0.00169498	-0.23333	Nonsignificant	None
O15131	Importin subunit alpha-6	KPNA5	10698.9	19056.4	18061	20035.5	16876.4	19289.3	0.850806	0.375096	0.596627	-0.233098	Nonsignificant	None
Q86YR5	G-protein-signaling modulator 1	GPSM1	136351	141246	124881	159879	155286	157874	0.850835	0.00946611	0.0728882	-0.233049	Nonsignificant	None
P52735	Guanine nucleotide exchange factor VAV2	VAV2	130756	110147	118033	145101	141302	135438	0.85088	0.0340819	0.147769	-0.232973	Nonsignificant	None
P32519	ETS-related transcription factor Elf-1	ELF1	37907.5	44785.2	37549.6	51480.7	42088.8	47717.4	0.851051	0.123487	0.319529	-0.232683	Nonsignificant	None
Q9UJT0	Tubulin epsilon chain	TUBE1	14844	23167.9	0	14735.9	29918.6	0	0.851245	0.738189	0.863847	-0.232354	Nonsignificant	None
P14543	Nidogen-1	NID1	82994.3	85090.6	80442.2	99082.6	104205	88664.1	0.851261	0.0385046	0.157812	-0.232327	Nonsignificant	None
Q6ZNB6	NF-X1-type zinc finger protein NFXL1	NFXL1	78030.2	83273.6	81016.4	93397.7	92578.6	98642.3	0.851386	0.00440069	0.0461199	-0.232115	Nonsignificant	None
Q86UP3	Zinc finger homeobox protein 4	ZFHX4	85074.6	84334.2	84974.2	113713	79997.2	105016	0.851559	0.281066	0.507506	-0.231822	Nonsignificant	None
P04040	Catalase	CAT	267703	262434	250085	310083	298185	307820	0.851689	0.00206681	0.0313756	-0.231602	Nonsignificant	None
Q9BUA3	Spindlin interactor and repressor of chromatin-binding protein	SPINDOC	28405.8	32270.1	34203	43855.4	34703.9	32798.1	0.852022	0.223301	0.445351	-0.231038	Nonsignificant	None
P05452	Tetranectin	CLEC3B	11815.7	13379.6	0	14684.6	0	14883.1	0.852122	0.109124	0.295657	-0.230867	Nonsignificant	None
Q13443	Disintegrin and metalloproteinase domain-containing protein 9	ADAM9	571117	520575	539772	643525	644545	626459	0.852149	0.00400072	0.0437212	-0.230822	Nonsignificant	None
Q86XE3	Calcium uptake protein 3, mitochondrial	MICU3	14085.6	15133.8	0	18652.2	13084.9	19695.2	0.852171	0.413701	0.629161	-0.230786	Nonsignificant	None
O15530	3-phosphoinositide-dependent protein kinase 1	PDPK1	54698.6	51447.7	54736	71468.6	58829.9	58476	0.852246	0.102688	0.285205	-0.230658	Nonsignificant	None
Q8WXA9	Splicing regulatory glutamine/lysine-rich protein 1	SREK1	108274	83417.4	74347.1	95441.5	116605	100063	0.852388	0.269978	0.495798	-0.230417	Nonsignificant	None
O95864	Acyl-CoA 6-desaturase	FADS2	353639	372385	346602	433511	412261	412543	0.85243	0.00403761	0.0438883	-0.230346	Nonsignificant	None
Q9H875	PRKR-interacting protein 1	PRKRIP1	55874.2	50494.4	51600.8	55242	66336.3	63728.9	0.852473	0.070939	0.228276	-0.230274	Nonsignificant	None
Q7Z5Y7	BTB/POZ domain-containing protein KCTD20	KCTD20	21630.6	24148.4	23026.7	28469	25335.6	0	0.852538	0.0772491	0.240412	-0.230164	Nonsignificant	None
Q06033	Inter-alpha-trypsin inhibitor heavy chain H3	ITIH3	1811170	1832120	1738690	1960530	2174210	2177770	0.85259	0.0158953	0.0969063	-0.230077	Nonsignificant	None
Q14566	DNA replication licensing factor MCM6	MCM6	607444	625515	629427	733040	737235	714000	0.852633	0.000402635	0.0141441	-0.230002	Nonsignificant	None
Q9UBT7	Alpha-catulin	CTNNAL1	33450.2	29954.7	29384.4	35206.5	33000.6	40606.9	0.852733	0.108385	0.294239	-0.229834	Nonsignificant	None
Q8TA86	Retinitis pigmentosa 9 protein	RP9	44801.5	55741.6	55924.5	61738.8	61212.2	60538	0.852736	0.132774	0.33377	-0.22983	Nonsignificant	None
Q5T3F8	CSC1-like protein 2	TMEM63B	155094	146203	141823	179229	169839	170501	0.852861	0.00670162	0.0596225	-0.229618	Nonsignificant	None
Q969G6	Riboflavin kinase	RFK	21727.4	17680.3	14013.3	0	19993	21754.4	0.853083	0.374966	0.596627	-0.229242	Nonsignificant	None
Q99720	Sigma non-opioid intracellular receptor 1	SIGMAR1	567780	559730	533213	694135	682576	569465	0.853326	0.0816666	0.249234	-0.228831	Nonsignificant	None
Q05519	Serine/arginine-rich splicing factor 11	SRSF11	1399540	848106	1227400	1441220	1230790	1400320	0.853331	0.319166	0.544983	-0.228822	Nonsignificant	None
Q9NZV5	Selenoprotein N	SELENON	119091	97520.1	140741	147083	133278	138357	0.853443	0.193761	0.411796	-0.228633	Nonsignificant	None
Q8IXJ6	NAD-dependent protein deacetylase sirtuin-2	SIRT2	28801.1	34190.5	39401.3	46214.2	30012	43746.6	0.853468	0.376557	0.598354	-0.228592	Nonsignificant	None
Q9BVS5	tRNA (adenine(58)-N(1))-methyltransferase, mitochondrial	TRMT61B	48359	75763.3	55175	67584.4	77765.8	64713.4	0.853538	0.32463	0.549892	-0.228472	Nonsignificant	None
Q96RK0	Protein capicua homolog	CIC	26499.7	54275.5	62353.2	39007.9	78199	50477	0.853561	0.634114	0.79727	-0.228434	Nonsignificant	None
Q8NBR6	Ubiquitin carboxyl-terminal hydrolase MINDY-2	MINDY2	8763.77	15564.7	10384.3	14256.9	15714.2	10696.2	0.853579	0.477448	0.679883	-0.228403	Nonsignificant	None
Q8NHP8	Putative phospholipase B-like 2	PLBD2	259597	265101	260082	300642	313773	304969	0.853593	0.000453392	0.0145072	-0.228379	Nonsignificant	None
P51571	Translocon-associated protein subunit delta	SSR4	2872910	2791110	3192530	3410790	3398980	3563540	0.853782	0.0192902	0.108034	-0.22806	Nonsignificant	None
Q15147	1-phosphatidylinositol 4,5-bisphosphate phosphodiesterase beta-4	PLCB4	58927.3	45347.1	26376.3	49497.1	49594.7	53909.7	0.853918	0.513791	0.708812	-0.227831	Nonsignificant	None
P62910	Large ribosomal subunit protein eL32	RPL32	1661480	1637840	1673200	1997850	1946770	1878340	0.853951	0.00142809	0.0263265	-0.227776	Nonsignificant	None
Q9H4F1	Alpha-N-acetyl-neuraminyl-2,3-beta-galactosyl-1,3-N-acetyl-galactosaminide alpha-2,6-sialyltransferase	ST6GALNAC4	8045.01	7715.76	7463.33	5128.95	13001.6	0	0.853958	0.793469	0.895058	-0.227763	Nonsignificant	None
Q9Y5E7	Protocadherin beta-2	PCDHB2	0	127159	138751	145987	159663	161259	0.854267	0.0584553	0.203772	-0.227241	Nonsignificant	None
P00813	Adenosine deaminase	ADA	90609.8	89530.4	84962.5	102715	103006	104602	0.85428	0.00117849	0.0238945	-0.227219	Nonsignificant	None
O95214	Leptin receptor overlapping transcript-like 1	LEPROTL1	56838.1	66791.5	61369.4	78876.5	60081.4	77594.6	0.854292	0.19211	0.409555	-0.227199	Nonsignificant	None
Q9UI95	Mitotic spindle assembly checkpoint protein MAD2B	MAD2L2	26359.9	39440.1	0	42080.1	39015.3	34433.2	0.854334	0.394417	0.611884	-0.227128	Nonsignificant	None
Q08334	Interleukin-10 receptor subunit beta	IL10RB	55240.1	64223.2	56715.5	73770.5	65329.4	67093.6	0.854434	0.0574778	0.20226	-0.226959	Nonsignificant	None
Q12931	Heat shock protein 75 kDa, mitochondrial	TRAP1	5010860	5099140	5131170	5642780	5992100	6201570	0.854496	0.00659229	0.0589131	-0.226855	Nonsignificant	None
Q7Z7B1	Phosphatidylinositol-glycan biosynthesis class W protein	PIGW	81337.6	52821.5	74904	85526.9	92388.1	66740.8	0.854519	0.362265	0.58484	-0.226815	Nonsignificant	None
P18433	Receptor-type tyrosine-protein phosphatase alpha	PTPRA	98451.1	90411.9	83781.5	100032	100754	118189	0.854752	0.101693	0.2835	-0.226422	Nonsignificant	None
Q9H6Y7	E3 ubiquitin-protein ligase RNF167	RNF167	105514	113664	126335	136698	132433	135092	0.854758	0.0340312	0.147769	-0.226411	Nonsignificant	None
Q6IEG0	U11/U12 small nuclear ribonucleoprotein 48 kDa protein	SNRNP48	35020.6	43042.9	37917.7	46703.5	47561.4	41407.2	0.854864	0.0965154	0.274489	-0.226233	Nonsignificant	None
P52926	High mobility group protein HMGI-C	HMGA2	416010	404014	345799	432648	452723	478270	0.854934	0.0602042	0.206491	-0.226115	Nonsignificant	None
Q9NX58	Cell growth-regulating nucleolar protein	LYAR	429274	435178	404443	492330	519080	472521	0.85509	0.012091	0.0833037	-0.225851	Nonsignificant	None
Q9H7F0	Polyamine-transporting ATPase 13A3	ATP13A3	256540	257723	248765	302255	287270	302791	0.85511	0.00176417	0.028913	-0.225819	Nonsignificant	None
Q8NB46	Serine/threonine-protein phosphatase 6 regulatory ankyrin repeat subunit C	ANKRD52	67717.3	76481.6	68685.7	77375.7	82113.2	89463.1	0.855123	0.0549871	0.196881	-0.225796	Nonsignificant	None
P28300	Protein-lysine 6-oxidase	LOX	249768	227709	212357	285752	253986	266959	0.855134	0.0521923	0.191343	-0.225778	Nonsignificant	None
Q9P241	Phospholipid-transporting ATPase VD	ATP10D	20980.4	28123.4	24121	0	19139	37945.6	0.855161	0.619872	0.786735	-0.225732	Nonsignificant	None
Q5ST30	Valine--tRNA ligase, mitochondrial	VARS2	94450.4	81249.2	95419.5	114336	96415.1	106278	0.855187	0.0911397	0.265001	-0.225689	Nonsignificant	None
Q9H3H5	UDP-N-acetylglucosamine--dolichyl-phosphate N-acetylglucosaminephosphotransferase	DPAGT1	202750	238197	211747	250465	269977	242765	0.855199	0.0510963	0.188985	-0.225668	Nonsignificant	None
Q92611	ER degradation-enhancing alpha-mannosidase-like protein 1	EDEM1	43841.9	68091.4	73779.1	79148.7	68307.9	69690.6	0.855237	0.344808	0.56843	-0.225603	Nonsignificant	None
Q96JN0	Ligand-dependent corepressor	LCOR	27265.4	19824.6	20120.9	27529.8	24857.2	0	0.855313	0.333358	0.557919	-0.225476	Nonsignificant	None
Q6ZNA5	Ferric-chelate reductase 1	FRRS1	21597.4	24516.7	37162.4	29782.1	37657	29916.2	0.855387	0.436959	0.647333	-0.22535	Nonsignificant	None
Q8WXA3	RUN and FYVE domain-containing protein 2	RUFY2	74966.8	82107.5	71200.4	85649.9	89736	91476.4	0.855403	0.0240414	0.122527	-0.225325	Nonsignificant	None
Q9NSU2	Three-prime repair exonuclease 1	TREX1	111789	108319	116363	123035	141156	129148	0.855422	0.0310024	0.141053	-0.225291	Nonsignificant	None
Q9Y2G3	Phospholipid-transporting ATPase IF	ATP11B	88522.8	94308.8	87272.3	107674	107198	100858	0.85549	0.00788352	0.0653103	-0.225177	Nonsignificant	None
Q9UGN5	Poly [ADP-ribose] polymerase 2	PARP2	115680	128939	119823	139533	141579	144883	0.855508	0.00823291	0.0672519	-0.225147	Nonsignificant	None
P22087	rRNA 2-O-methyltransferase fibrillarin	FBL	5060480	4847610	4908820	5683060	5842460	5793600	0.855523	0.000453253	0.0145072	-0.225121	Nonsignificant	None
P98173	Protein FAM3A	FAM3A	66840.4	62729	62115.6	55881	80354.2	87789.8	0.855641	0.379719	0.60085	-0.224922	Nonsignificant	None
Q9H7M9	V-type immunoglobulin domain-containing suppressor of T-cell activation	VSIR	60665.2	47777.9	59269.7	62612.8	55198.5	78186.2	0.855688	0.29913	0.524478	-0.224842	Nonsignificant	None
Q5XKP0	MICOS complex subunit MIC13	MICOS13	500593	416042	423229	570264	470861	524643	0.855723	0.129064	0.32835	-0.224784	Nonsignificant	None
Q9NYZ1	Golgi apparatus membrane protein TVP23 homolog B	TVP23B	57309.9	0	50415.9	51467.7	67473	69848.6	0.855921	0.333387	0.557919	-0.224451	Nonsignificant	None
Q9BY12	S phase cyclin A-associated protein in the endoplasmic reticulum	SCAPER	19625.6	13570.9	19320.1	0	20601.4	20303	0.855924	0.330706	0.556914	-0.224445	Nonsignificant	None
P23458	Tyrosine-protein kinase JAK1	JAK1	416298	416864	406087	474728	483933	489155	0.855944	0.000222589	0.0101782	-0.224412	Nonsignificant	None
O43292	Glycosylphosphatidylinositol anchor attachment 1 protein	GPAA1	316350	311806	311872	378474	359203	360549	0.855951	0.00117684	0.0238945	-0.224399	Nonsignificant	None
P49795	Regulator of G-protein signaling 19	RGS19	166464	148616	145614	160778	204339	173060	0.856027	0.149659	0.355783	-0.224272	Nonsignificant	None
Q5PRF9	Protein Smaug homolog 2	SAMD4B	70478	60591.9	62382.7	71651.7	72271.2	82056.3	0.856064	0.0752807	0.237263	-0.22421	Nonsignificant	None
Q96CU9	FAD-dependent oxidoreductase domain-containing protein 1	FOXRED1	281330	266816	290381	313725	331380	334409	0.856064	0.00754383	0.0635904	-0.224209	Nonsignificant	None
Q14244	Ensconsin	MAP7	65793	41931.8	57380.1	62402.7	74715.4	55725.4	0.85616	0.358995	0.581741	-0.224048	Nonsignificant	None
Q96J01	THO complex subunit 3	THOC3	203599	191386	193719	247874	226759	212845	0.856324	0.0386	0.157812	-0.223771	Nonsignificant	None
P08621	U1 small nuclear ribonucleoprotein 70 kDa	SNRNP70	1641000	1667730	1636800	1937790	1960710	1875970	0.856447	0.000521076	0.0154242	-0.223563	Nonsignificant	None
O75882	Attractin	ATRN	121756	119731	113252	140253	135821	138124	0.856448	0.00229489	0.0331953	-0.223563	Nonsignificant	None
Q9NVV0	Trimeric intracellular cation channel type B	TMEM38B	114283	105268	93574.8	130165	121785	113616	0.856551	0.0847512	0.254378	-0.22339	Nonsignificant	None
Q9NS56	E3 ubiquitin-protein ligase Topors	TOPORS	23592.9	8031.83	16793.6	18940.5	12543.4	25042	0.856569	0.663962	0.814669	-0.223359	Nonsignificant	None
Q96QT4	Transient receptor potential cation channel subfamily M member 7	TRPM7	39429.3	32402.1	37819.8	35184.1	45887.5	46926.6	0.856662	0.229192	0.450202	-0.223202	Nonsignificant	None
O43502	DNA repair protein RAD51 homolog 3	RAD51C	49216.4	54752.2	53493.4	65537.4	57337.3	60909.9	0.856775	0.0391635	0.158768	-0.223012	Nonsignificant	None
Q6UW63	Protein O-glucosyltransferase 2	POGLUT2	173716	202664	200206	219972	231021	221924	0.856846	0.0313017	0.141706	-0.222893	Nonsignificant	None
P07093	Glia-derived nexin	SERPINE2	196136	187778	198109	239431	226426	213301	0.856977	0.0167076	0.0999647	-0.222671	Nonsignificant	None
P53801	Pituitary tumor-transforming gene 1 protein-interacting protein	PTTG1IP	348551	340706	377599	448096	415436	381309	0.857022	0.0564246	0.199756	-0.222596	Nonsignificant	None
Q12959	Disks large homolog 1	DLG1	318009	312987	294927	357394	362657	360219	0.857122	0.00199921	0.030893	-0.222428	Nonsignificant	None
Q5XPI4	E3 ubiquitin-protein ligase RNF123	RNF123	28978.4	21544.1	22697.8	20616.6	32774.4	32010.4	0.857367	0.423538	0.637019	-0.222016	Nonsignificant	None
Q9UJ68	Mitochondrial peptide methionine sulfoxide reductase	MSRA	110382	111644	109148	133458	123406	129291	0.857619	0.00365016	0.0415529	-0.221591	Nonsignificant	None
P78552	Interleukin-13 receptor subunit alpha-1	IL13RA1	156485	155005	144530	173459	177808	180454	0.85763	0.00413874	0.0442443	-0.221572	Nonsignificant	None
P38936	Cyclin-dependent kinase inhibitor 1	CDKN1A	26216.3	33252.2	0	41451.6	38032.5	24499.5	0.857854	0.541759	0.730286	-0.221196	Nonsignificant	None
Q9NV92	NEDD4 family-interacting protein 2	NDFIP2	313347	311758	300738	372874	357939	348404	0.857884	0.00329693	0.0387721	-0.221146	Nonsignificant	None
P52823	Stanniocalcin-1	STC1	54118.9	35128.2	51314.8	54717.9	52904.2	56203.4	0.857998	0.265472	0.491825	-0.220954	Nonsignificant	None
Q49B96	Cytochrome c oxidase assembly protein COX19	COX19	124492	107546	117098	145192	146964	114699	0.858134	0.171494	0.38331	-0.220726	Nonsignificant	None
Q00059	Transcription factor A, mitochondrial	TFAM	2441990	2439390	2433040	2884280	2771910	2867340	0.858144	0.00718535	0.0619075	-0.220708	Nonsignificant	None
Q96D46	60S ribosomal export protein NMD3	NMD3	211153	216510	214220	245673	250902	251403	0.858158	0.000123669	0.00797034	-0.220685	Nonsignificant	None
Q00653	Nuclear factor NF-kappa-B p100 subunit	NFKB2	299269	293556	301007	350888	348531	342121	0.858183	0.000140588	0.00855768	-0.220643	Nonsignificant	None
Q9H4G0	Band 4.1-like protein 1	EPB41L1	92673.8	73769.1	94559.4	99902.7	108826	95329.6	0.858396	0.136972	0.339667	-0.220285	Nonsignificant	None
Q9NQH7	Xaa-Pro aminopeptidase 3	XPNPEP3	5453190	5280580	5512700	6262630	6292020	6369140	0.858521	0.000308849	0.0124863	-0.220075	Nonsignificant	None
Q8N1F8	Serine/threonine-protein kinase 11-interacting protein	STK11IP	67596.5	54997.5	71803.1	77361.3	76878.1	72163.6	0.858633	0.115118	0.306619	-0.219886	Nonsignificant	None
Q96E22	Dehydrodolichyl diphosphate synthase complex subunit NUS1	NUS1	24118.4	50388.6	44892.5	43017.3	46193.7	49846	0.858637	0.470979	0.675124	-0.21988	Nonsignificant	None
Q9UBG0	C-type mannose receptor 2	MRC2	243048	245971	247327	277481	284727	295297	0.858708	0.00162051	0.0277694	-0.219761	Nonsignificant	None
O43633	Charged multivesicular body protein 2a	CHMP2A	132322	156157	128102	167290	162602	155182	0.858799	0.0724379	0.231405	-0.219608	Nonsignificant	None
O43318	Mitogen-activated protein kinase kinase kinase 7	MAP3K7	40599.1	49354.2	54957.2	62637.5	51475.8	54591.3	0.85896	0.211633	0.431437	-0.219337	Nonsignificant	None
Q14202	Zinc finger MYM-type protein 3	ZMYM3	55283.1	59700.6	65079	65452.1	72054.8	72120.7	0.858965	0.0517856	0.190587	-0.219329	Nonsignificant	None
Q6UVY6	DBH-like monooxygenase protein 1	MOXD1	131513	137029	139478	134920	170180	169913	0.858966	0.134878	0.336682	-0.219327	Nonsignificant	None
Q13546	Receptor-interacting serine/threonine-protein kinase 1	RIPK1	165143	160809	153768	184688	193229	180473	0.859113	0.00634978	0.0574922	-0.219081	Nonsignificant	None
O43824	Putative GTP-binding protein 6	GTPBP6	125952	112706	116322	134461	141282	137408	0.859202	0.011801	0.0821354	-0.218931	Nonsignificant	None
O14713	Integrin beta-1-binding protein 1	ITGB1BP1	22918	29547.7	24108	31517.2	29773	27823.8	0.859278	0.143656	0.348394	-0.218803	Nonsignificant	None
Q8IUH5	Palmitoyltransferase ZDHHC17	ZDHHC17	96333	86113.5	79035.6	107013	94737.6	102548	0.859294	0.0817665	0.249234	-0.218776	Nonsignificant	None
P23786	Carnitine O-palmitoyltransferase 2, mitochondrial	CPT2	278560	282608	287716	328936	331191	327640	0.859397	8.34577e-05	0.00650572	-0.218603	Nonsignificant	None
Q9HCE3	Zinc finger protein 532	ZNF532	38047.5	31100.8	30469.7	39657.9	42112.2	34140.8	0.859436	0.18375	0.398455	-0.218538	Nonsignificant	None
Q3SXM5	Inactive hydroxysteroid dehydrogenase-like protein 1	HSDL1	275732	258326	296428	308937	339333	318045	0.859436	0.0334544	0.146315	-0.218538	Nonsignificant	None
P57721	Poly(rC)-binding protein 3	PCBP3	440388	414509	399296	472560	474424	512332	0.859439	0.0179582	0.104165	-0.218533	Nonsignificant	None
Q9NVM6	DnaJ homolog subfamily C member 17	DNAJC17	42185.1	43244.1	43478.9	59901.3	54988.7	35100.1	0.859444	0.451926	0.659361	-0.218524	Nonsignificant	None
P00966	Argininosuccinate synthase	ASS1	78740.3	91843.5	79429.1	94376.4	100105	96377.6	0.859567	0.0409389	0.163536	-0.218317	Nonsignificant	None
Q15382	GTP-binding protein Rheb	RHEB	467162	466297	477860	537575	552455	551503	0.859757	0.000226738	0.0103103	-0.218	Nonsignificant	None
Q8N6T7	NAD-dependent protein deacylase sirtuin-6	SIRT6	35831.7	23047.1	22578.2	31403.3	23206.3	40134	0.859763	0.535273	0.7257	-0.21799	Nonsignificant	None
Q96ED9	Protein Hook homolog 2	HOOK2	29742.2	28150.7	33609.2	39637.7	37323.6	29464.1	0.859777	0.226027	0.447732	-0.217966	Nonsignificant	None
Q5BJH2	Transmembrane protein 128	TMEM128	174825	144343	158674	179895	185569	190188	0.859966	0.0492795	0.184386	-0.217648	Nonsignificant	None
Q9NUE0	Palmitoyltransferase ZDHHC18	ZDHHC18	63067.4	65170.3	64440.4	73943.5	70617.9	79361.1	0.860468	0.0164979	0.0991384	-0.216807	Nonsignificant	None
Q9Y484	WD repeat domain phosphoinositide-interacting protein 4	WDR45	70457.7	82690.2	73959.3	94805.3	82244.8	86872.9	0.860506	0.0763311	0.239559	-0.216744	Nonsignificant	None
Q9HAC8	Ubiquitin domain-containing protein 1	UBTD1	268456	304516	287242	339013	330134	330476	0.860538	0.0126585	0.0850425	-0.216688	Nonsignificant	None
Q02447	Transcription factor Sp3	SP3	47204.7	51698.3	55472.5	61794.2	65080	52503.6	0.860617	0.135054	0.336861	-0.216558	Nonsignificant	None
Q7Z736	Pleckstrin homology domain-containing family H member 3	PLEKHH3	36954.4	30162.8	36055.5	36063.4	48885.3	34920.4	0.860711	0.32442	0.549882	-0.216399	Nonsignificant	None
P0CG13	Chromosome transmission fidelity protein 8 homolog	CHTF8	19942.6	28737.2	17786.9	25422	26058.9	0	0.86073	0.468451	0.672915	-0.216368	Nonsignificant	None
O43462	Membrane-bound transcription factor site-2 protease	MBTPS2	68101.5	46673.4	67040.1	79551.8	67191.5	64472.8	0.860801	0.306905	0.531981	-0.216249	Nonsignificant	None
Q9BQ95	Evolutionarily conserved signaling intermediate in Toll pathway, mitochondrial	ECSIT	199265	174734	216716	226389	217786	242042	0.860828	0.0868255	0.257675	-0.216203	Nonsignificant	None
Q5TEC6	Histone H3-7	H3-7	22968800	21626600	21925300	25935900	25450100	25883800	0.860889	0.0011849	0.0238945	-0.216101	Nonsignificant	None
Q8TD30	Alanine aminotransferase 2	GPT2	127845	127815	133698	138817	156243	157146	0.861019	0.0289092	0.134981	-0.215883	Nonsignificant	None
Q9BSH5	Haloacid dehalogenase-like hydrolase domain-containing protein 3	HDHD3	119747	97782.2	117283	135558	130557	122726	0.861052	0.0844751	0.253922	-0.215828	Nonsignificant	None
O95677	Eyes absent homolog 4	EYA4	6090.32	18105.9	20811.1	26101.5	0	8743.74	0.86109	0.799286	0.898771	-0.215764	Nonsignificant	None
P09382	Galectin-1	LGALS1	21018600	20377400	20256500	23718200	23455600	24411700	0.861243	0.000866882	0.0205703	-0.215508	Nonsignificant	None
P09038	Fibroblast growth factor 2	FGF2	101986	105763	111576	134824	124938	110958	0.861364	0.0833727	0.252367	-0.215304	Nonsignificant	None
P84077	ADP-ribosylation factor 1	ARF1	2911890	2890180	3049420	3310470	3556300	3409040	0.861391	0.0055048	0.0528835	-0.21526	Nonsignificant	None
O00622	CCN family member 1	CCN1	515681	499108	520962	592496	599340	590979	0.861419	0.000310123	0.0124863	-0.215213	Nonsignificant	None
Q86YB8	ERO1-like protein beta	ERO1B	59158.9	71344.6	72251.3	91407.9	69063.4	74882	0.861491	0.241614	0.46521	-0.215092	Nonsignificant	None
O60499	Syntaxin-10	STX10	269926	252012	268401	311244	301869	304084	0.861689	0.00271017	0.0354357	-0.21476	Nonsignificant	None
Q9Y6U3	Scinderin	SCIN	23317.2	26032	23320.2	30212.2	24555.1	29538.4	0.861975	0.124493	0.32124	-0.214282	Nonsignificant	None
Q13794	Phorbol-12-myristate-13-acetate-induced protein 1	PMAIP1	78980.5	74062.8	60301.8	92074.6	75181.9	80212.1	0.86211	0.2042	0.424208	-0.214057	Nonsignificant	None
Q14439	G-protein coupled receptor 176	GPR176	97890.7	110456	105168	118016	128004	117604	0.862195	0.0285107	0.133601	-0.213914	Nonsignificant	None
Q9H089	Large subunit GTPase 1 homolog	LSG1	487579	508580	507538	565356	588608	589981	0.862239	0.00159436	0.0275987	-0.213841	Nonsignificant	None
Q8N6M0	Deubiquitinase OTUD6B	OTUD6B	69091.3	76598.7	78609.3	87972.6	86251.3	85872.4	0.86237	0.0158519	0.0967545	-0.213621	Nonsignificant	None
P11171	Protein 4.1	EPB41	155370	147529	150714	182009	178947	165037	0.862394	0.0133174	0.087412	-0.213582	Nonsignificant	None
Q9HD34	LYR motif-containing protein 4	LYRM4	214910	228086	216099	265359	236447	262416	0.862439	0.025627	0.126056	-0.213505	Nonsignificant	None
A5PLN9	Trafficking protein particle complex subunit 13	TRAPPC13	113100	105401	112823	118399	119856	145913	0.862446	0.130743	0.330797	-0.213495	Nonsignificant	None
O94880	PHD finger protein 14	PHF14	160563	148680	155717	190108	168916	180055	0.862508	0.0245243	0.123527	-0.21339	Nonsignificant	None
Q9Y2B0	Protein canopy homolog 2	CNPY2	1523510	1500630	1536660	1735350	1762000	1789780	0.862623	0.000214658	0.0100715	-0.213198	Nonsignificant	None
O75208	Ubiquinone biosynthesis protein COQ9, mitochondrial	COQ9	59816.3	67634.9	61875.6	66814.5	84253.6	68394.9	0.862682	0.171614	0.383364	-0.213099	Nonsignificant	None
P49662	Caspase-4	CASP4	91243.7	82743.8	86725.1	88520.8	106500	107176	0.862725	0.103617	0.286676	-0.213028	Nonsignificant	None
Q4AC94	C2 domain-containing protein 3	C2CD3	17178.7	26265.6	20096.9	20524.9	27975.4	25148.9	0.862755	0.383832	0.603849	-0.212978	Nonsignificant	None
Q9P0T4	Zinc finger protein 581	ZNF581	8208.42	9987.36	7733.85	11346.2	0	8688.58	0.862821	0.377044	0.598894	-0.212868	Nonsignificant	None
Q96D31	Calcium release-activated calcium channel protein 1	ORAI1	33943.3	31280.1	38751.2	38297.4	48070.8	34135.6	0.862833	0.303713	0.528688	-0.212848	Nonsignificant	None
Q04726	Transducin-like enhancer protein 3	TLE3	134614	124801	116910	140393	159031	136647	0.86299	0.0817635	0.249234	-0.212584	Nonsignificant	None
Q9BT17	Mitochondrial ribosome-associated GTPase 1	MTG1	167996	154613	160717	197152	183123	179738	0.863062	0.0178255	0.103859	-0.212464	Nonsignificant	None
Q14088	Ras-related protein Rab-33A	RAB33A	13601.8	17292.1	13777.1	28012.8	10951.7	12792.9	0.863084	0.691692	0.834537	-0.212427	Nonsignificant	None
Q96EB1	Elongator complex protein 4	ELP4	36333	43849.7	31402.8	42370	43816.3	0	0.863134	0.298628	0.524109	-0.212343	Nonsignificant	None
Q9UL01	Dermatan-sulfate epimerase	DSE	67752.9	73529.8	70144.1	81303.2	80674.1	82964.4	0.863172	0.00349757	0.0405491	-0.21228	Nonsignificant	None
O76071	Probable cytosolic iron-sulfur protein assembly protein CIAO1	CIAO1	522446	515121	506640	583999	572782	632144	0.863204	0.0122008	0.0838896	-0.212227	Nonsignificant	None
P23284	Peptidyl-prolyl cis-trans isomerase B	PPIB	6651580	6557330	6587490	7718930	7687110	7527530	0.863206	8.94988e-05	0.0068093	-0.212223	Nonsignificant	None
Q96NL6	Sodium channel and clathrin linker 1	SCLT1	16080.1	11541.9	13250.4	12003.8	21265.7	14069.1	0.863405	0.525582	0.716742	-0.21189	Nonsignificant	None
Q969I6	Sodium-coupled neutral amino acid transporter 4	SLC38A4	43926.8	51469.8	46527.6	62683.9	53122.8	48529.8	0.863619	0.188603	0.405109	-0.211532	Nonsignificant	None
P46199	Translation initiation factor IF-2, mitochondrial	MTIF2	185717	190948	198102	205326	225438	234659	0.863762	0.0321739	0.143622	-0.211295	Nonsignificant	None
P36954	DNA-directed RNA polymerase II subunit RPB9	POLR2I	121921	105612	108134	129903	128268	130409	0.86383	0.0713301	0.228791	-0.211181	Nonsignificant	None
Q8TAD8	Smad nuclear-interacting protein 1	SNIP1	121002	136466	135860	154669	151809	148842	0.86385	0.0178787	0.103859	-0.211148	Nonsignificant	None
Q96CQ1	Solute carrier family 25 member 36	SLC25A36	192371	171224	196856	202785	195595	250360	0.863907	0.194678	0.412914	-0.211052	Nonsignificant	None
O14545	TRAF-type zinc finger domain-containing protein 1	TRAFD1	78175.7	89009.4	61337.2	78099.7	79540.5	106832	0.864069	0.386346	0.605793	-0.210781	Nonsignificant	None
O00764	Pyridoxal kinase	PDXK	307190	318372	305892	372726	351870	353267	0.864167	0.00334442	0.0391618	-0.210617	Nonsignificant	None
O94925	Glutaminase kidney isoform, mitochondrial	GLS	2315710	2303370	2373360	2588590	2732790	2770020	0.864182	0.00350607	0.0405901	-0.210593	Nonsignificant	None
Q14964	Ras-related protein Rab-39A	RAB39A	56113.5	47221.3	44230.4	51270.4	53020.3	66464.8	0.86419	0.265813	0.492124	-0.21058	Nonsignificant	None
P08236	Beta-glucuronidase	GUSB	75282.4	67346.7	93248.3	90600.2	83048	99283.1	0.864237	0.241153	0.46465	-0.210501	Nonsignificant	None
Q9BQQ3	Golgi reassembly-stacking protein 1	GORASP1	122534	121005	112336	142209	140714	128765	0.864429	0.024792	0.123907	-0.210181	Nonsignificant	None
Q96HS1	Serine/threonine-protein phosphatase PGAM5, mitochondrial	PGAM5	766767	794184	763543	892689	895186	901106	0.864452	0.000267114	0.0113734	-0.210143	Nonsignificant	None
Q99798	Aconitate hydratase, mitochondrial	ACO2	778961	770043	761347	899854	876962	895584	0.864523	0.000154789	0.00879828	-0.210024	Nonsignificant	None
Q8N8J7	Uncharacterized protein FAM241A	FAM241A	116251	101140	110628	134429	116007	128983	0.86453	0.0711948	0.228611	-0.210013	Nonsignificant	None
Q9UNX3	Ribosomal protein uL24-like	RPL26L1	96033.4	87929.2	87826.3	121084	94375.2	98908.9	0.864556	0.177676	0.391509	-0.209968	Nonsignificant	None
Q9BZQ6	ER degradation-enhancing alpha-mannosidase-like protein 3	EDEM3	134074	144544	150937	156632	175704	164467	0.864638	0.0388448	0.15842	-0.209831	Nonsignificant	None
Q13227	G protein pathway suppressor 2	GPS2	33977.7	35710.8	39846.7	42403.9	39947.2	44308.2	0.864802	0.056719	0.200469	-0.209558	Nonsignificant	None
P26006	Integrin alpha-3	ITGA3	1397800	1426500	1385380	1622070	1604280	1641220	0.864842	0.000171837	0.0093145	-0.209491	Nonsignificant	None
Q9NXW2	DnaJ homolog subfamily B member 12	DNAJB12	327018	364143	342131	392490	391143	411097	0.864875	0.0127858	0.0851945	-0.209437	Nonsignificant	None
O60830	Mitochondrial import inner membrane translocase subunit Tim17-B	TIMM17B	267599	290755	306224	316512	349808	333293	0.864913	0.0381732	0.156962	-0.209374	Nonsignificant	None
P62266	Small ribosomal subunit protein uS12	RPS23	2192930	2271810	2141310	2578960	2513250	2545320	0.864946	0.00125997	0.024613	-0.209318	Nonsignificant	None
O43657	Tetraspanin-6	TSPAN6	158327	148457	155274	177005	173827	183282	0.865092	0.00397321	0.0437087	-0.209074	Nonsignificant	None
O14737	Programmed cell death protein 5	PDCD5	47343.4	31969.4	50453.3	54726.4	43945.5	51306.4	0.865233	0.36111	0.583667	-0.20884	Nonsignificant	None
Q6P5R6	Ribosomal protein eL22-like	RPL22L1	217961	204344	224248	269601	247058	230593	0.865241	0.0579127	0.203178	-0.208826	Nonsignificant	None
Q9NZV1	Cysteine-rich motor neuron 1 protein	CRIM1	460740	494423	468242	544193	537616	563281	0.865244	0.0044518	0.0463588	-0.20882	Nonsignificant	None
O75376	Nuclear receptor corepressor 1	NCOR1	83734.9	86071.3	74158.8	94315.9	93989.6	93615.2	0.865367	0.073451	0.233474	-0.208615	Nonsignificant	None
Q9NRM7	Serine/threonine-protein kinase LATS2	LATS2	39323.4	33968.1	29634.1	42269.6	40907.2	35758.8	0.865389	0.194997	0.413271	-0.208579	Nonsignificant	None
O43808	Peroxisomal membrane protein PMP34	SLC25A17	72563.6	65513.7	72897.1	80691.2	79208.5	83891.4	0.86539	0.0169493	0.100821	-0.208578	Nonsignificant	None
Q96DI7	U5 small nuclear ribonucleoprotein 40 kDa protein	SNRNP40	703985	690826	697760	804593	801591	811873	0.865394	2.41246e-05	0.00318483	-0.208572	Nonsignificant	None
Q5T5X7	BEN domain-containing protein 3	BEND3	62655.2	70426.1	68482.1	75875.3	81132.9	75889.3	0.86546	0.023178	0.120331	-0.208461	Nonsignificant	None
Q8NI37	Protein phosphatase PTC7 homolog	PPTC7	43644.8	46779.5	48843.9	52740.5	53266.2	54902.4	0.865509	0.0118425	0.082149	-0.20838	Nonsignificant	None
Q9NZN3	EH domain-containing protein 3	EHD3	91923	58742.4	66986.6	78621.2	81010.8	91800.6	0.865647	0.354668	0.577329	-0.208148	Nonsignificant	None
Q9UM13	Anaphase-promoting complex subunit 10	ANAPC10	37917.5	30639.8	29610.7	36859.3	40506.6	35991.1	0.866007	0.162108	0.370733	-0.207549	Nonsignificant	None
P34896	Serine hydroxymethyltransferase, cytosolic	SHMT1	161722	172172	170185	200984	195640	185275	0.866265	0.0098837	0.0742443	-0.207119	Nonsignificant	None
Q00610	Clathrin heavy chain 1	CLTC	4387450	4375590	4363820	5091930	5069980	4987840	0.866474	3.15151e-05	0.00353421	-0.206772	Nonsignificant	None
Q6P1Q9	tRNA N(3)-methylcytidine methyltransferase METTL2B	METTL2B	27198.9	29555.7	29462.8	24901.9	35240	39344.7	0.866623	0.368259	0.590788	-0.206523	Nonsignificant	None
Q9Y291	Small ribosomal subunit protein mS33	MRPS33	386745	325339	344056	354750	466542	397348	0.866655	0.220092	0.44175	-0.206471	Nonsignificant	None
Q9UJ14	Glutathione hydrolase 7	GGT7	56572.2	54894.7	50271.9	60247.1	60749.7	65625.1	0.866666	0.0312048	0.141516	-0.206452	Nonsignificant	None
P36542	ATP synthase subunit gamma, mitochondrial	ATP5F1C	1832790	1899160	1898900	2153730	2161650	2181540	0.866695	0.00025553	0.0111818	-0.206403	Nonsignificant	None
Q9BRG1	Vacuolar protein-sorting-associated protein 25	VPS25	62601.8	60669.6	77454.6	77119.6	77645.6	76767.3	0.866945	0.192143	0.409555	-0.205987	Nonsignificant	None
P32004	Neural cell adhesion molecule L1	L1CAM	449428	426962	463793	528170	500372	517098	0.867073	0.00697038	0.0608991	-0.205774	Nonsignificant	None
Q13595	Transformer-2 protein homolog alpha	TRA2A	958950	917127	910052	1146290	1078060	988890	0.867078	0.0414517	0.164541	-0.205767	Nonsignificant	None
Q9BUK0	Coiled-coil-helix-coiled-coil-helix domain-containing protein 7	CHCHD7	15696.6	0	9891.94	0	17838.9	11671.5	0.867102	0.688822	0.83338	-0.205726	Nonsignificant	None
O95685	Protein phosphatase 1 regulatory subunit 3D	PPP1R3D	47620.3	26958.6	27805.2	37422.6	46142.4	34499.3	0.867189	0.529563	0.720851	-0.205581	Nonsignificant	None
Q13427	Peptidyl-prolyl cis-trans isomerase G	PPIG	358905	363398	347955	410843	415834	407448	0.86722	0.000461838	0.0145072	-0.20553	Nonsignificant	None
Q9H974	Queuine tRNA-ribosyltransferase accessory subunit 2	QTRT2	99783.3	76977.4	81352	97980.3	105188	94461.3	0.867228	0.160957	0.370143	-0.205517	Nonsignificant	None
O75752	UDP-GalNAc:beta-1,3-N-acetylgalactosaminyltransferase 1	B3GALNT1	64424.2	68338.6	59797.6	67012.5	84589.1	70396.4	0.867397	0.17293	0.385048	-0.205236	Nonsignificant	None
Q96T76	MMS19 nucleotide excision repair protein homolog	MMS19	206462	204234	202722	235071	227642	244414	0.867479	0.00327872	0.0386436	-0.205099	Nonsignificant	None
Q9UNA1	Rho GTPase-activating protein 26	ARHGAP26	0	11751.1	9534.83	16334	11930.9	8541.62	0.867479	0.628474	0.793346	-0.205099	Nonsignificant	None
Q99549	M-phase phosphoprotein 8	MPHOSPH8	194528	196419	212681	241693	231469	222634	0.867536	0.0182284	0.105219	-0.205005	Nonsignificant	None
P06756	Integrin alpha-V	ITGAV	656655	649393	672914	750369	767132	763125	0.867728	0.00030542	0.0124371	-0.204686	Nonsignificant	None
Q9HAS0	Protein Njmu-R1	C17orf75	95524.8	84067.2	98691.1	103404	109807	107476	0.867772	0.0427059	0.167734	-0.204613	Nonsignificant	None
Q96T88	E3 ubiquitin-protein ligase UHRF1	UHRF1	297489	301621	296640	343347	340898	347952	0.867809	6.05646e-05	0.00551078	-0.20455	Nonsignificant	None
Q9UK41	Vacuolar protein sorting-associated protein 28 homolog	VPS28	150485	159769	164482	186034	180860	180073	0.867943	0.00596359	0.0555945	-0.204328	Nonsignificant	None
P35555	Fibrillin-1	FBN1	76006.1	82352.1	82804.3	91240.4	94430.2	92152.9	0.868042	0.00692726	0.0607062	-0.204163	Nonsignificant	None
Q3SY69	Mitochondrial 10-formyltetrahydrofolate dehydrogenase	ALDH1L2	91728.6	99679.9	98404.6	114013	115633	104173	0.868174	0.0279373	0.132025	-0.203943	Nonsignificant	None
Q96QE5	Transcription elongation factor, mitochondrial	TEFM	142923	118368	146792	146730	178627	144625	0.868295	0.218534	0.439809	-0.203743	Nonsignificant	None
O15379	Histone deacetylase 3	HDAC3	117141	104485	119476	122798	128748	141270	0.868351	0.0738545	0.23412	-0.20365	Nonsignificant	None
Q6P2I3	Fumarylacetoacetate hydrolase domain-containing protein 2B	FAHD2B	12138.1	10964.7	8001.48	11236.4	7289.3	17292.1	0.868403	0.644985	0.803898	-0.203564	Nonsignificant	None
P49821	NADH dehydrogenase [ubiquinone] flavoprotein 1, mitochondrial	NDUFV1	376833	384499	374320	425001	459141	423573	0.868425	0.00883408	0.0697111	-0.203527	Nonsignificant	None
Q6ZRP7	Sulfhydryl oxidase 2	QSOX2	216532	190972	187875	227769	228349	229396	0.868515	0.0800684	0.246016	-0.203378	Nonsignificant	None
Q9UGU5	HMG domain-containing protein 4	HMGXB4	61395.1	55573.4	55569.9	65196.8	75095.4	58362.6	0.868534	0.171389	0.383255	-0.203346	Nonsignificant	None
Q9NS87	Kinesin-like protein KIF15	KIF15	88122.4	91102.1	95626	101928	108502	106004	0.868587	0.00881186	0.0696409	-0.203258	Nonsignificant	None
Q96GY3	Protein lin-37 homolog	LIN37	24281.3	12130.8	0	21825.8	21480.4	19574.4	0.868601	0.729062	0.858244	-0.203235	Nonsignificant	None
Q6PI48	Aspartate--tRNA ligase, mitochondrial	DARS2	583837	546502	547140	648485	651679	631061	0.868609	0.00369122	0.0417878	-0.203222	Nonsignificant	None
Q92551	Inositol hexakisphosphate kinase 1	IP6K1	47227.9	38462.4	55001.3	53750.5	51436.9	56764.5	0.868725	0.230886	0.452323	-0.203029	Nonsignificant	None
Q14004	Cyclin-dependent kinase 13	CDK13	88902.8	83474.6	79413.5	98661.1	95681.9	95487.3	0.868753	0.0124365	0.084377	-0.202982	Nonsignificant	None
Q9NV06	DDB1- and CUL4-associated factor 13	DCAF13	289802	300547	307889	352722	332855	348346	0.868767	0.00481015	0.0485427	-0.202959	Nonsignificant	None
O43310	CBP80/20-dependent translation initiation factor	CTIF	112918	106778	112044	126024	122195	133605	0.86883	0.0124234	0.084377	-0.202855	Nonsignificant	None
Q6PJW8	Consortin	CNST	27332.6	35712.3	38860.3	41747.6	39238.8	36278.9	0.869014	0.247637	0.472804	-0.202548	Nonsignificant	None
P57737	Coronin-7	CORO7	110180	103891	102879	122195	119311	123193	0.869073	0.0034225	0.039848	-0.202451	Nonsignificant	None
Q14699	Raftlin	RFTN1	359370	349422	350971	393113	420252	406013	0.869101	0.00321558	0.0384789	-0.202404	Nonsignificant	None
Q13084	Large ribosomal subunit protein bL28m	MRPL28	277814	300277	293080	323596	349126	329648	0.869111	0.0125919	0.0848965	-0.202387	Nonsignificant	None
Q9HBG6	Intraflagellar transport protein 122 homolog	IFT122	36787.6	32052.6	36545	41298.7	39977.4	39963.4	0.869232	0.02996	0.137767	-0.202188	Nonsignificant	None
P00505	Aspartate aminotransferase, mitochondrial	GOT2	1633660	1630580	1617420	1886490	1886860	1842100	0.869327	9.83898e-05	0.0072243	-0.20203	Nonsignificant	None
O14686	Histone-lysine N-methyltransferase 2D	KMT2D	41223.6	45408.6	44173.1	51275	43482.8	55704.9	0.869354	0.158211	0.367148	-0.201985	Nonsignificant	None
Q8IUI8	Cytokine receptor-like factor 3	CRLF3	87505.4	84650.5	87639.5	93658.9	102483	102690	0.86937	0.0142075	0.0908504	-0.201958	Nonsignificant	None
P28161	Glutathione S-transferase Mu 2	GSTM2	93840.9	84870.6	93573.1	97283.8	113228	102680	0.869386	0.069329	0.22545	-0.201931	Nonsignificant	None
Q14145	Kelch-like ECH-associated protein 1	KEAP1	223221	233337	231134	246525	260943	283517	0.869412	0.0370855	0.154456	-0.201888	Nonsignificant	None
O43852	Calumenin	CALU	3244850	3302260	3139480	3657430	3792200	3691760	0.869424	0.00148755	0.0268033	-0.201868	Nonsignificant	None
Q9GZX9	Twisted gastrulation protein homolog 1	TWSG1	164649	169564	151993	193884	191545	173781	0.869452	0.0416375	0.165033	-0.201822	Nonsignificant	None
Q9NZ01	Very-long-chain enoyl-CoA reductase	TECR	1034050	995215	1019090	1157450	1182120	1166120	0.869545	0.000342454	0.0130981	-0.201668	Nonsignificant	None
Q9UEE9	Craniofacial development protein 1	CFDP1	24832.9	18333.5	16816	17492.1	25117.8	26366.7	0.869605	0.463955	0.669748	-0.201568	Nonsignificant	None
P17302	Gap junction alpha-1 protein	GJA1	105595	103595	103317	128233	116606	114527	0.869606	0.0225193	0.118259	-0.201565	Nonsignificant	None
Q9Y6M7	Sodium bicarbonate cotransporter 3	SLC4A7	159838	147843	152117	175826	180688	172163	0.869714	0.00588512	0.0550245	-0.201386	Nonsignificant	None
O14771	Zinc finger protein 213	ZNF213	88924.7	86663.5	82055.9	116703	84785.4	94699.6	0.869867	0.253689	0.479327	-0.201134	Nonsignificant	None
Q9UMX1	Suppressor of fused homolog	SUFU	30424	27917.5	28604.5	25298.1	50157.1	24496.6	0.869879	0.658492	0.811689	-0.201113	Nonsignificant	None
Q9UHW5	GPN-loop GTPase 3	GPN3	67851.9	66248.5	64665	75046	92213.3	61225.1	0.86993	0.384199	0.604192	-0.201029	Nonsignificant	None
P14678	Small nuclear ribonucleoprotein-associated proteins B and B	SNRPB	2366840	2273410	2253200	2571550	2778690	2573840	0.869937	0.0111834	0.0797606	-0.201017	Nonsignificant	None
P60891	Ribose-phosphate pyrophosphokinase 1	PRPS1	939620	904923	915830	1062740	1068380	1041780	0.869984	0.000459406	0.0145072	-0.200939	Nonsignificant	None
O14980	Exportin-1	XPO1	983904	990019	1003390	1119360	1142060	1160510	0.870068	0.000360308	0.0135281	-0.200799	Nonsignificant	None
P23610	40-kDa huntingtin-associated protein	F8A1	30059.8	32203.3	27069.8	35041.1	25697.2	41925.8	0.870147	0.418591	0.633185	-0.200668	Nonsignificant	None
O95273	Cyclin-D1-binding protein 1	CCNDBP1	34089.8	34495.3	29405.7	38056.7	36073.1	38481.1	0.870172	0.0531678	0.192982	-0.200628	Nonsignificant	None
Q9H299	SH3 domain-binding glutamic acid-rich-like protein 3	SH3BGRL3	501490	542608	471245	600053	682148	458949	0.870312	0.332797	0.557729	-0.200396	Nonsignificant	None
Q8WUY8	Probable N-acetyltransferase 14	NAT14	131240	125603	163082	141817	165024	175617	0.870387	0.246144	0.471161	-0.200272	Nonsignificant	None
Q9H6H4	Receptor expression-enhancing protein 4	REEP4	190074	176981	179678	209631	206895	211544	0.870497	0.00299987	0.0370346	-0.200089	Nonsignificant	None
Q9BYB4	Guanine nucleotide-binding protein subunit beta-like protein 1	GNB1L	56624.2	44264.1	45625.2	53254.3	58556	56479.9	0.8706	0.159455	0.368965	-0.199918	Nonsignificant	None
Q6NXT4	Zinc transporter 6	SLC30A6	160755	142922	160019	178694	175735	178181	0.870611	0.0555323	0.197967	-0.1999	Nonsignificant	None
O75083	WD repeat-containing protein 1	WDR1	4522070	4373860	4435420	5015270	5207870	5089150	0.870631	0.00073076	0.0186332	-0.199867	Nonsignificant	None
O15084	Serine/threonine-protein phosphatase 6 regulatory ankyrin repeat subunit A	ANKRD28	99391.5	101947	102168	114548	109269	124771	0.870674	0.031646	0.142276	-0.199795	Nonsignificant	None
Q9P2E7	Protocadherin-10	PCDH10	16185.1	4131.35	8356.2	8251.6	6463.49	18212.5	0.870779	0.794016	0.895182	-0.199622	Nonsignificant	None
Q9C002	Normal mucosa of esophagus-specific gene 1 protein	NMES1	167210	134255	149714	194108	192523	131501	0.87078	0.381233	0.601798	-0.19962	Nonsignificant	None
A6ND36	Protein FAM83G	FAM83G	30555.4	24880.6	28526.6	32380.6	30668.7	33346	0.871024	0.0868898	0.257679	-0.199216	Nonsignificant	None
Q8NF37	Lysophosphatidylcholine acyltransferase 1	LPCAT1	326689	309203	296604	341812	370615	358118	0.871048	0.0188878	0.106783	-0.199176	Nonsignificant	None
Q96FZ7	Charged multivesicular body protein 6	CHMP6	336082	332787	346703	406193	366764	392892	0.871101	0.0152689	0.0943218	-0.199088	Nonsignificant	None
L0R8F8	Mitochondrial ribosome and complex I assembly factor AltMIEF1	MIEF1	163875	128509	135925	177860	157483	156317	0.871149	0.175395	0.388844	-0.199009	Nonsignificant	None
Q9Y6M4	Casein kinase I isoform gamma-3	CSNK1G3	301896	306442	307512	337574	352894	360844	0.87115	0.00304045	0.0374227	-0.199008	Nonsignificant	None
O75717	WD repeat and HMG-box DNA-binding protein 1	WDHD1	514765	523614	505774	575481	599120	597720	0.87126	0.00118181	0.0238945	-0.198824	Nonsignificant	None
O15460	Prolyl 4-hydroxylase subunit alpha-2	P4HA2	973897	986596	967357	1105070	1150800	1103710	0.871493	0.000946032	0.0211578	-0.198439	Nonsignificant	None
Q9BY49	Peroxisomal trans-2-enoyl-CoA reductase	PECR	111326	125022	113389	133603	125560	142122	0.871543	0.0551046	0.197129	-0.198357	Nonsignificant	None
P82933	Small ribosomal subunit protein uS9m	MRPS9	252407	253455	248020	298921	283948	282119	0.871552	0.00266776	0.0351621	-0.198341	Nonsignificant	None
P53621	Coatomer subunit alpha	COPA	2180280	2146700	2145540	2475860	2478460	2471850	0.871583	1.03752e-05	0.0016331	-0.198291	Nonsignificant	None
Q1KMD3	Heterogeneous nuclear ribonucleoprotein U-like protein 2	HNRNPUL2	964810	984112	992355	1112670	1129420	1132510	0.871593	0.000145933	0.00863622	-0.198274	Nonsignificant	None
Q9Y276	Mitochondrial chaperone BCS1	BCS1L	294947	302328	288536	330670	352457	333086	0.871678	0.0054766	0.052679	-0.198132	Nonsignificant	None
Q9H4L5	Oxysterol-binding protein-related protein 3	OSBPL3	153868	156871	154286	174986	182789	175676	0.87173	0.00102321	0.0220975	-0.198047	Nonsignificant	None
O15228	Dihydroxyacetone phosphate acyltransferase	GNPAT	114820	117125	123347	137374	137484	132653	0.871859	0.00440734	0.0461236	-0.197834	Nonsignificant	None
Q92685	Dol-P-Man:Man(5)GlcNAc(2)-PP-Dol alpha-1,3-mannosyltransferase	ALG3	87412.8	90243.8	87831.4	106598	99168.4	98709.3	0.871951	0.00861406	0.0688536	-0.19768	Nonsignificant	None
Q9BVI4	Nucleolar complex protein 4 homolog	NOC4L	186360	179324	170558	219132	194160	201681	0.871976	0.0392265	0.158917	-0.197639	Nonsignificant	None
Q9NPL8	Complex I assembly factor TIMMDC1, mitochondrial	TIMMDC1	46056.6	46992.7	43960.2	51235.5	54601	51283.9	0.872003	0.00938875	0.0727681	-0.197595	Nonsignificant	None
P04350	Tubulin beta-4A chain	TUBB4A	342902	350728	355789	353350	452960	396965	0.872136	0.215641	0.436562	-0.197376	Nonsignificant	None
Q5JPE7	BOS complex subunit NOMO2	NOMO2	1341490	1373860	1313150	1557040	1500610	1560440	0.87233	0.00167862	0.0282207	-0.197054	Nonsignificant	None
P09758	Tumor-associated calcium signal transducer 2	TACSTD2	70125	64827.2	70407.4	73996.9	81004	80404.4	0.872366	0.0255442	0.125771	-0.196994	Nonsignificant	None
Q9NWD8	Transmembrane protein 248	TMEM248	94815	101782	112178	113263	135386	105293	0.872389	0.218317	0.439665	-0.196957	Nonsignificant	None
O75880	Protein SCO1 homolog, mitochondrial	SCO1	263524	228628	260825	303350	294151	265487	0.872523	0.0835335	0.252389	-0.196735	Nonsignificant	None
Q9H307	Pinin	PNN	777806	781919	784822	890908	898668	897355	0.872574	3.44383e-06	0.000722763	-0.19665	Nonsignificant	None
Q96GF1	E3 ubiquitin-protein ligase RNF185	RNF185	44482.4	49367.7	44803.7	48978.5	58581.9	51338.4	0.872592	0.109695	0.296712	-0.196621	Nonsignificant	None
O43422	52 kDa repressor of the inhibitor of the protein kinase	THAP12	38172.8	38999.2	42494.8	36771.2	48688.3	51662.4	0.872704	0.286817	0.513586	-0.196436	Nonsignificant	None
Q9NPD3	Exosome complex component RRP41	EXOSC4	196436	190285	201444	231878	211406	230620	0.872773	0.0178619	0.103859	-0.196322	Nonsignificant	None
Q9UGC7	Peptide chain release factor 1-like, mitochondrial	MTRF1L	22735	28680.6	29299.4	31142	32168	29157.3	0.872903	0.159698	0.368965	-0.196106	Nonsignificant	None
Q8NCG7	Diacylglycerol lipase-beta	DAGLB	250565	224000	236292	259881	287043	267434	0.872905	0.0364754	0.153182	-0.196104	Nonsignificant	None
P23368	NAD-dependent malic enzyme, mitochondrial	ME2	723185	706569	722358	817966	822912	824310	0.873001	5.37656e-05	0.00511711	-0.195945	Nonsignificant	None
Q9UL63	Muskelin	MKLN1	72713	85202.7	84172.7	88325.8	93510.1	95469.5	0.873003	0.0607632	0.207365	-0.195942	Nonsignificant	None
Q09328	Alpha-1,6-mannosylglycoprotein 6-beta-N-acetylglucosaminyltransferase A	MGAT5	185526	181188	189815	212778	205453	219144	0.873158	0.00449141	0.0464755	-0.195686	Nonsignificant	None
P13747	HLA class I histocompatibility antigen, alpha chain E	HLA-E	86849.2	90441.7	90648.1	106934	98602.3	101315	0.873188	0.00914782	0.0716059	-0.195635	Nonsignificant	None
Q8N8L6	ADP-ribosylation factor-like protein 10	ARL10	52254.1	43909.1	42080.2	44773.6	62706.5	50837.3	0.873204	0.336156	0.560412	-0.195609	Nonsignificant	None
O95299	NADH dehydrogenase [ubiquinone] 1 alpha subcomplex subunit 10, mitochondrial	NDUFA10	498103	501865	499875	556740	574051	586703	0.873274	0.0129861	0.0858569	-0.195494	Nonsignificant	None
Q9P246	Stromal interaction molecule 2	STIM2	264297	255475	293484	319586	297250	314283	0.873418	0.0419493	0.165648	-0.195256	Nonsignificant	None
P46108	Adapter molecule crk	CRK	191845	193497	181027	210444	212990	224949	0.87351	0.0100144	0.0747621	-0.195104	Nonsignificant	None
Q6NUK1	Mitochondrial adenyl nucleotide antiporter SLC25A24	SLC25A24	2477630	2431010	2372110	2765750	2731080	2838110	0.873522	0.00131969	0.0251426	-0.195085	Nonsignificant	None
O00165	HCLS1-associated protein X-1	HAX1	168429	178226	184217	209666	204141	193809	0.873697	0.0173703	0.102211	-0.194796	Nonsignificant	None
Q86VI4	Lysosomal-associated transmembrane protein 4B	LAPTM4B	613583	638130	654694	726488	812127	643374	0.873701	0.141	0.344811	-0.194788	Nonsignificant	None
Q8TF40	Folliculin-interacting protein 1	FNIP1	41535.5	28989.1	36170.1	38856.5	35148.6	48104.5	0.873762	0.386893	0.606288	-0.194688	Nonsignificant	None
Q9Y324	rRNA-processing protein FCF1 homolog	FCF1	200767	197738	197129	237616	218488	225443	0.873944	0.00737258	0.0627911	-0.194387	Nonsignificant	None
P41221	Protein Wnt-5a	WNT5A	143987	135973	141168	165048	149091	167716	0.873972	0.032034	0.143356	-0.19434	Nonsignificant	None
Q14554	Protein disulfide-isomerase A5	PDIA5	447761	439999	447419	514037	515040	498561	0.874015	0.000407212	0.0142437	-0.19427	Nonsignificant	None
Q15283	Ras GTPase-activating protein 2	RASA2	55373.6	49262.1	52738	61077.1	52190.3	66771.7	0.874108	0.175633	0.389055	-0.194116	Nonsignificant	None
Q32P44	Echinoderm microtubule-associated protein-like 3	EML3	60429.7	64529.3	63258.1	69680.3	68648.5	76981.3	0.874168	0.0353192	0.15073	-0.194018	Nonsignificant	None
Q9BT09	Protein canopy homolog 3	CNPY3	328941	309036	327897	355315	384842	364750	0.874168	0.0129214	0.0855079	-0.194018	Nonsignificant	None
Q8NFT8	Delta and Notch-like epidermal growth factor-related receptor	DNER	96275.9	100275	114090	112626	118894	123809	0.874235	0.0770463	0.240189	-0.193908	Nonsignificant	None
Q16666	Gamma-interferon-inducible protein 16	IFI16	785046	780679	796221	896992	910775	893942	0.874241	8.27458e-05	0.00650572	-0.193896	Nonsignificant	None
Q7L4E1	Mitoguardin 2	MIGA2	35393.5	37721.9	44341	47683	41255.1	45407.9	0.874283	0.160705	0.369965	-0.193828	Nonsignificant	None
Q86XR8	Centrosomal protein of 57 kDa	CEP57	49019.7	38058	30567.7	42773.8	49519.3	42263.1	0.874322	0.389528	0.608341	-0.193764	Nonsignificant	None
Q7L311	Armadillo repeat-containing X-linked protein 2	ARMCX2	93118.8	87179	77606	97329.5	99555.4	98085.9	0.874337	0.108886	0.295209	-0.193739	Nonsignificant	None
Q16763	Ubiquitin-conjugating enzyme E2 S	UBE2S	484336	436376	469427	515652	550895	523290	0.874391	0.0199787	0.110193	-0.19365	Nonsignificant	None
Q9BPX6	Calcium uptake protein 1, mitochondrial	MICU1	151060	146570	148860	172427	166189	172013	0.874392	0.000870708	0.0205703	-0.193648	Nonsignificant	None
Q99571	P2X purinoceptor 4	P2RX4	315249	355119	307755	393519	366219	358838	0.874436	0.0608263	0.207443	-0.193575	Nonsignificant	None
O75319	RNA/RNP complex-1-interacting phosphatase	DUSP11	104305	105533	96909.7	110432	119634	120668	0.874588	0.0255473	0.125771	-0.193325	Nonsignificant	None
Q9HD47	Ran guanine nucleotide release factor	RANGRF	26430.4	21998.8	17639.6	29836.1	25058.9	20647	0.874597	0.438254	0.64815	-0.19331	Nonsignificant	None
P60981	Destrin	DSTN	2280330	2267170	2285380	2617210	2602050	2593340	0.874597	3.20175e-06	0.000689641	-0.193309	Nonsignificant	None
O75355	Ectonucleoside triphosphate diphosphohydrolase 3	ENTPD3	12775.9	10235.9	0	0	14064.8	12243.5	0.874697	0.40216	0.618523	-0.193144	Nonsignificant	None
P33527	Multidrug resistance-associated protein 1	ABCC1	241715	242287	241755	279281	276256	274152	0.874734	0.00160547	0.0277232	-0.193084	Nonsignificant	None
P16615	Sarcoplasmic/endoplasmic reticulum calcium ATPase 2	ATP2A2	3276080	3241790	3297970	3751070	3712070	3758210	0.874747	2.74544e-05	0.00340926	-0.193063	Nonsignificant	None
P29966	Myristoylated alanine-rich C-kinase substrate	MARCKS	942546	967612	918219	1126420	1016100	1090370	0.874876	0.0190794	0.107477	-0.19285	Nonsignificant	None
P17612	cAMP-dependent protein kinase catalytic subunit alpha	PRKACA	444195	437011	469941	534318	494932	515082	0.874907	0.0131245	0.0865488	-0.192798	Nonsignificant	None
Q92766	Ras-responsive element-binding protein 1	RREB1	45019.7	50455.9	41657.1	54712.9	54929	47094.7	0.874925	0.146566	0.351991	-0.192769	Nonsignificant	None
Q9NV66	S-adenosyl-L-methionine-dependent tRNA 4-demethylwyosine synthase TYW1	TYW1	66567.3	65093.7	52625.3	63844.7	71742.2	75022.6	0.875014	0.187654	0.403777	-0.192622	Nonsignificant	None
Q71UM5	Ribosomal protein eS27-like	RPS27L	782875	787997	798445	900420	903187	904030	0.87505	1.80373e-05	0.00254544	-0.192563	Nonsignificant	None
Q8TCF1	AN1-type zinc finger protein 1	ZFAND1	8600.7	0	16019	16827.2	11159.5	14212.9	0.875116	0.648492	0.805214	-0.192454	Nonsignificant	None
Q8N335	Glycerol-3-phosphate dehydrogenase 1-like protein	GPD1L	86588.4	100626	93061.1	120054	101468	98717.6	0.875206	0.164228	0.373702	-0.192306	Nonsignificant	None
Q9BUB7	Transmembrane protein 70, mitochondrial	TMEM70	604740	640002	594285	703798	739627	657704	0.875257	0.0334441	0.146315	-0.192222	Nonsignificant	None
Q7Z3C6	Autophagy-related protein 9A	ATG9A	207473	189744	190491	226268	223110	222033	0.875333	0.00925732	0.071952	-0.192097	Nonsignificant	None
Q7Z4S6	Kinesin-like protein KIF21A	KIF21A	24651.6	31436.4	30537.2	32831	34814.6	31295	0.875527	0.156795	0.365149	-0.191776	Nonsignificant	None
Q0PNE2	Elongator complex protein 6	ELP6	25425.4	32163.3	26739.7	32549.3	34806	28949.9	0.875637	0.209987	0.42979	-0.191595	Nonsignificant	None
O43169	Cytochrome b5 type B	CYB5B	375296	389618	343791	427849	401352	436954	0.875647	0.0382458	0.157149	-0.191578	Nonsignificant	None
Q53H82	Endoribonuclease LACTB2	LACTB2	53778.8	56919.8	53301	57323.9	64957.6	65002.2	0.875675	0.0498796	0.185913	-0.191533	Nonsignificant	None
Q9BXW7	Haloacid dehalogenase-like hydrolase domain-containing 5	HDHD5	300104	289242	296642	345561	311450	354594	0.875824	0.0363419	0.153055	-0.191287	Nonsignificant	None
Q14332	Frizzled-2	FZD2	694814	674841	651447	774428	766131	766786	0.875943	0.00173644	0.0286548	-0.191092	Nonsignificant	None
P33908	Mannosyl-oligosaccharide 1,2-alpha-mannosidase IA	MAN1A1	100161	82053.6	103755	111742	114871	99833.4	0.876008	0.172303	0.384254	-0.190984	Nonsignificant	None
Q8NBP7	Proprotein convertase subtilisin/kexin type 9	PCSK9	37314	46934.2	41350.7	42944.7	44240.6	56189.6	0.876017	0.306154	0.531321	-0.190969	Nonsignificant	None
Q9P0U4	CXXC-type zinc finger protein 1	CXXC1	87663	74997.7	95973.2	95540.5	94868.2	104821	0.876043	0.151461	0.357678	-0.190926	Nonsignificant	None
Q7LGA3	Heparan sulfate 2-O-sulfotransferase 1	HS2ST1	605133	623905	614640	703182	714497	686737	0.8761	0.000862345	0.0205703	-0.190833	Nonsignificant	None
P36941	Tumor necrosis factor receptor superfamily member 3	LTBR	132132	92034.6	134945	130148	147710	131962	0.876267	0.32108	0.546369	-0.190558	Nonsignificant	None
Q8IWE5	Pleckstrin homology domain-containing family M member 2	PLEKHM2	0	26511.8	14759.3	16899	30487.3	23258.9	0.876304	0.693031	0.835537	-0.190497	Nonsignificant	None
O75386	Tubby-related protein 3	TULP3	17986.8	26038.2	25711.4	22679.3	26142	30754.8	0.876349	0.404246	0.620081	-0.190423	Nonsignificant	None
P50454	Serpin H1	SERPINH1	5859340	5920960	5865770	6830830	6602570	6702270	0.876359	0.000272486	0.0114964	-0.190407	Nonsignificant	None
Q13496	Myotubularin	MTM1	38874	31555.5	33287.9	33074.2	39885.7	45386.5	0.876388	0.309194	0.534051	-0.190358	Nonsignificant	None
O00148	ATP-dependent RNA helicase DDX39A	DDX39A	1383070	1467090	1478830	1662320	1685920	1591150	0.876422	0.00801416	0.0659918	-0.190302	Nonsignificant	None
P27701	CD82 antigen	CD82	259491	291054	275151	340919	304289	296862	0.87647	0.0770286	0.240189	-0.190224	Nonsignificant	None
O75475	PC4 and SFRS1-interacting protein	PSIP1	1112810	1066600	1119070	1255520	1281910	1225850	0.876491	0.00259294	0.0348661	-0.190189	Nonsignificant	None
Q9Y5A7	NEDD8 ultimate buster 1	NUB1	44892.9	42470.3	45624.9	50446.4	44171.8	57108.8	0.876496	0.180469	0.394114	-0.190181	Nonsignificant	None
Q96FJ0	AMSH-like protease	STAMBPL1	51361.7	44135.6	45421.8	49300.7	48704.4	62768.8	0.876505	0.264394	0.490538	-0.190166	Nonsignificant	None
Q14872	Metal regulatory transcription factor 1	MTF1	4374.58	9483.53	5638.32	9791.5	6316.21	6135.44	0.876514	0.662052	0.814355	-0.190151	Nonsignificant	None
P10606	Cytochrome c oxidase subunit 5B, mitochondrial	COX5B	1829010	1909920	1856840	2056800	2172420	2154710	0.87654	0.00365758	0.0415795	-0.190108	Nonsignificant	None
Q9NXW9	Alpha-ketoglutarate-dependent dioxygenase alkB homolog 4	ALKBH4	50887.5	37135.3	32661.1	49639.8	36608.7	51432.7	0.876546	0.475559	0.678481	-0.190098	Nonsignificant	None
Q6GMV2	Histone-lysine N-trimethyltransferase SMYD5	SMYD5	51152.1	58350.9	41758.3	55589.4	58131.5	58837	0.876583	0.221299	0.443086	-0.190038	Nonsignificant	None
Q30201	Hereditary hemochromatosis protein	HFE	109838	112405	81423.1	140598	98120.5	107681	0.876636	0.430204	0.641622	-0.189951	Nonsignificant	None
P31930	Cytochrome b-c1 complex subunit 1, mitochondrial	UQCRC1	1886530	1896890	1834370	2186000	2157840	2064310	0.876663	0.00317036	0.0380673	-0.189905	Nonsignificant	None
O75170	Serine/threonine-protein phosphatase 6 regulatory subunit 2	PPP6R2	334311	284198	280086	276636	378041	370325	0.876676	0.317901	0.543332	-0.189884	Nonsignificant	None
Q14978	Nucleolar and coiled-body phosphoprotein 1	NOLC1	381328	359316	367837	425758	428837	409659	0.876787	0.00402894	0.0438883	-0.189702	Nonsignificant	None
P21953	2-oxoisovalerate dehydrogenase subunit beta, mitochondrial	BCKDHB	109596	103340	106191	133056	117972	112928	0.876829	0.0770144	0.240189	-0.189633	Nonsignificant	None
Q9Y606	Pseudouridylate synthase 1 homolog	PUS1	101011	100343	94997.5	105068	115853	117030	0.876907	0.0311262	0.14138	-0.189505	Nonsignificant	None
P51148	Ras-related protein Rab-5C	RAB5C	4381660	4238930	4235950	4889700	5005300	4764980	0.876982	0.00205582	0.0312767	-0.189381	Nonsignificant	None
O43194	G-protein coupled receptor 39	GPR39	66400.2	0	47243.9	59601.6	68216.9	66557.3	0.876993	0.387905	0.607191	-0.189363	Nonsignificant	None
Q99835	Protein smoothened	SMO	19609.4	20013.3	20439.8	23138.9	22950.6	22374.4	0.877287	0.0010844	0.022817	-0.188879	Nonsignificant	None
Q9UDR5	Alpha-aminoadipic semialdehyde synthase, mitochondrial	AASS	246650	251008	244919	289781	275542	281084	0.877329	0.00156674	0.0275987	-0.188811	Nonsignificant	None
Q8TED0	U3 small nucleolar RNA-associated protein 15 homolog	UTP15	324666	306031	312172	356539	361866	356199	0.877411	0.00161223	0.0277694	-0.188676	Nonsignificant	None
Q9H900	Protein zwilch homolog	ZWILCH	118433	118277	114384	138051	123203	138850	0.877507	0.0359613	0.152194	-0.188518	Nonsignificant	None
Q15035	Translocating chain-associated membrane protein 2	TRAM2	90307.5	108014	90957.9	111477	119804	98364.1	0.877548	0.189314	0.406276	-0.18845	Nonsignificant	None
P82921	Small ribosomal subunit protein bS21m	MRPS21	110988	113973	94334	130049	115908	117873	0.877594	0.120425	0.314611	-0.188375	Nonsignificant	None
P30281	G1/S-specific cyclin-D3	CCND3	14860	13533.3	10427.6	10057.2	17550.8	16622.5	0.877695	0.540715	0.72972	-0.188208	Nonsignificant	None
Q9NPG3	Ubinuclein-1	UBN1	26082.9	23253.2	20767.7	19611	31384	28875.3	0.877721	0.450342	0.658458	-0.188166	Nonsignificant	None
Q6NUM9	All-trans-retinol 13,14-reductase	RETSAT	251807	270186	244302	291213	292145	289597	0.877817	0.0425794	0.167635	-0.188007	Nonsignificant	None
Q9NX94	WW domain binding protein 1-like	WBP1L	0	14261.7	12827.7	13151.6	16042.9	17093.7	0.87785	0.326958	0.552239	-0.187954	Nonsignificant	None
O00478	Butyrophilin subfamily 3 member A3	BTN3A3	49302.6	46163.4	45131.9	51784.3	50796.2	57561.1	0.87796	0.056724	0.200469	-0.187773	Nonsignificant	None
P17405	Sphingomyelin phosphodiesterase	SMPD1	0	30372.5	37383.4	37564.3	33442.1	44754.2	0.877966	0.416072	0.631241	-0.187763	Nonsignificant	None
Q96RP9	Elongation factor G, mitochondrial	GFM1	961012	955100	934730	1087770	1066460	1092850	0.877971	0.000311205	0.0124863	-0.187755	Nonsignificant	None
P61201	COP9 signalosome complex subunit 2	COPS2	189160	192261	192726	214321	219819	219759	0.878036	0.000240969	0.010837	-0.187648	Nonsignificant	None
O43837	Isocitrate dehydrogenase [NAD] subunit beta, mitochondrial	IDH3B	1108160	1125080	1107870	1276650	1248610	1279920	0.878043	0.000173705	0.00935376	-0.187637	Nonsignificant	None
O43933	Peroxisomal ATPase PEX1	PEX1	83079.9	77120.7	92501.3	104587	95223.4	87974.1	0.878094	0.149712	0.355806	-0.187552	Nonsignificant	None
Q92581	Sodium/hydrogen exchanger 6	SLC9A6	101650	94345.6	90048.6	105580	109589	110555	0.87818	0.0235406	0.121335	-0.187412	Nonsignificant	None
Q15796	Mothers against decapentaplegic homolog 2	SMAD2	160653	150121	169452	179883	185581	181309	0.878291	0.0191759	0.107798	-0.187228	Nonsignificant	None
Q9Y617	Phosphoserine aminotransferase	PSAT1	476438	474826	478086	537619	542150	547631	0.878303	2.67308e-05	0.00340926	-0.18721	Nonsignificant	None
P62888	Large ribosomal subunit protein eL30	RPL30	2929950	2853600	2877360	3300640	3209240	3350980	0.878312	0.00106471	0.0226356	-0.187195	Nonsignificant	None
Q9Y6B7	AP-4 complex subunit beta-1	AP4B1	40614.8	41116.6	42012.3	43555.3	49417.2	47892	0.878459	0.0340016	0.147769	-0.186953	Nonsignificant	None
O14867	Transcription regulator protein BACH1	BACH1	41258.2	41753.5	43326.6	46234.7	51421	46159.6	0.878476	0.034529	0.14914	-0.186925	Nonsignificant	None
Q9UK97	F-box only protein 9	FBXO9	36339.4	31442.8	29411.1	37627.5	40318.3	32682.5	0.878557	0.214435	0.434982	-0.186792	Nonsignificant	None
Q5VWZ2	Lysophospholipase-like protein 1	LYPLAL1	192152	171891	188757	206450	198073	224688	0.878561	0.0643467	0.215498	-0.186786	Nonsignificant	None
Q96EP0	E3 ubiquitin-protein ligase RNF31	RNF31	117096	120687	111717	142265	127876	127662	0.878576	0.042707	0.167734	-0.186762	Nonsignificant	None
Q9P2Y5	UV radiation resistance-associated gene protein	UVRAG	79723.8	96100.8	97024.3	98233.6	107106	105214	0.878589	0.11398	0.305071	-0.18674	Nonsignificant	None
Q9UIC8	Leucine carboxyl methyltransferase 1	LCMT1	95179.7	103320	114598	111600	117779	126981	0.878599	0.115287	0.306619	-0.186722	Nonsignificant	None
O95563	Mitochondrial pyruvate carrier 2	MPC2	229448	194834	220582	229647	260897	243401	0.878627	0.0972291	0.275848	-0.186677	Nonsignificant	None
Q9NVE7	4-phosphopantetheine phosphatase	PANK4	206988	213128	208686	241975	224906	248769	0.878645	0.0168302	0.100332	-0.186648	Nonsignificant	None
Q15910	Histone-lysine N-methyltransferase EZH2	EZH2	84888.4	97755.2	88408.1	102657	102695	103101	0.878746	0.0829711	0.251712	-0.186483	Nonsignificant	None
Q86Y56	Dynein axonemal assembly factor 5	DNAAF5	159692	158241	167173	193069	180423	178539	0.878766	0.013907	0.0895587	-0.186449	Nonsignificant	None
Q9H4F8	SPARC-related modular calcium-binding protein 1	SMOC1	37661.5	32966.4	30518.3	36902	34146.5	44050.6	0.878775	0.268191	0.494291	-0.186434	Nonsignificant	None
P43304	Glycerol-3-phosphate dehydrogenase, mitochondrial	GPD2	1313170	1300300	1279710	1465820	1464590	1499790	0.878782	0.000289835	0.0120421	-0.186423	Nonsignificant	None
Q9HAD4	WD repeat-containing protein 41	WDR41	41312.9	50050.6	42418	51878.9	51139.1	49203.5	0.878861	0.0981067	0.277376	-0.186294	Nonsignificant	None
P02790	Hemopexin	HPX	243112	238355	229392	258837	287950	262029	0.878888	0.0314804	0.142105	-0.186248	Nonsignificant	None
Q99717	Mothers against decapentaplegic homolog 5	SMAD5	79816.6	77405.6	76135.1	82971	90110.3	92422.4	0.878923	0.0244081	0.123245	-0.186191	Nonsignificant	None
P24390	ER lumen protein-retaining receptor 1	KDELR1	355406	350464	346644	407700	406542	383194	0.878973	0.00448576	0.0464755	-0.186109	Nonsignificant	None
Q5SY16	Polynucleotide 5-hydroxyl-kinase NOL9	NOL9	300459	343388	315882	355617	356937	379195	0.879075	0.0402053	0.16187	-0.185942	Nonsignificant	None
O15525	Transcription factor MafG	MAFG	576761	542223	548636	595023	631705	669988	0.879214	0.0339071	0.147622	-0.185713	Nonsignificant	None
P62380	TATA box-binding protein-like 1	TBPL1	31358.2	33780.1	35627.9	39006.8	36549.8	39043.8	0.879283	0.0361366	0.152699	-0.1856	Nonsignificant	None
Q5ZPR3	CD276 antigen	CD276	511921	524592	497829	568749	610816	565269	0.879363	0.0132752	0.0873451	-0.18547	Nonsignificant	None
Q9HC44	Vasculin-like protein 1	GPBP1L1	10409.6	7902.91	10534	9225.96	12160.3	11417.4	0.879369	0.343571	0.567534	-0.18546	Nonsignificant	None
Q9HD45	Transmembrane 9 superfamily member 3	TM9SF3	1922470	1893250	1926390	2106240	2110920	2312110	0.879441	0.0577373	0.202737	-0.185341	Nonsignificant	None
P62745	Rho-related GTP-binding protein RhoB	RHOB	331311	327327	334378	380299	358460	390383	0.879443	0.00926005	0.071952	-0.185338	Nonsignificant	None
O94822	E3 ubiquitin-protein ligase listerin	LTN1	143706	139658	135920	160980	157354	158421	0.879454	0.00154105	0.0273611	-0.18532	Nonsignificant	None
Q07954	Prolow-density lipoprotein receptor-related protein 1	LRP1	685325	690196	687948	780440	781218	784451	0.879528	9.24744e-07	0.000210251	-0.185198	Nonsignificant	None
Q7L592	Protein arginine methyltransferase NDUFAF7, mitochondrial	NDUFAF7	128866	134030	145653	170610	147084	146789	0.879578	0.116138	0.307635	-0.185117	Nonsignificant	None
Q5H9R7	Serine/threonine-protein phosphatase 6 regulatory subunit 3	PPP6R3	288626	298344	289813	354209	330982	311604	0.879602	0.0344373	0.14898	-0.185077	Nonsignificant	None
O75694	Nuclear pore complex protein Nup155	NUP155	490474	494613	499820	555495	561810	570773	0.879644	0.000199389	0.00976471	-0.185009	Nonsignificant	None
P38606	V-type proton ATPase catalytic subunit A	ATP6V1A	895068	878628	884316	995705	992738	1032800	0.879774	0.000920174	0.0209877	-0.184795	Nonsignificant	None
O15091	Mitochondrial ribonuclease P catalytic subunit	PRORP	89404.2	94608.5	91936.8	103234	103666	106754	0.87979	0.00253745	0.0344231	-0.18477	Nonsignificant	None
P98179	RNA-binding protein 3	RBM3	1174930	1205880	1214030	1356700	1352780	1376140	0.879876	0.000300619	0.0123181	-0.184627	Nonsignificant	None
P09619	Platelet-derived growth factor receptor beta	PDGFRB	140682	141424	128984	161466	149927	155795	0.879924	0.0232282	0.120331	-0.184549	Nonsignificant	None
Q14435	Polypeptide N-acetylgalactosaminyltransferase 3	GALNT3	339959	324529	335171	371327	367788	396900	0.87997	0.0113542	0.0806023	-0.184474	Nonsignificant	None
Q9H6B4	CXADR-like membrane protein	CLMP	170602	161073	174351	207755	182497	184770	0.880012	0.0626283	0.211518	-0.184406	Nonsignificant	None
P21580	Tumor necrosis factor alpha-induced protein 3	TNFAIP3	34723.4	35509	40108	41394.6	43271.6	40712.3	0.880058	0.0531904	0.192982	-0.184329	Nonsignificant	None
P62699	Protein yippee-like 5	YPEL5	77782.8	77278.1	76551.4	99819.4	86526.6	76805	0.88015	0.25549	0.480954	-0.184179	Nonsignificant	None
O76095	Protein JTB	JTB	348494	318690	324368	389566	375181	361802	0.880168	0.0207966	0.112505	-0.18415	Nonsignificant	None
P29084	Transcription initiation factor IIE subunit beta	GTF2E2	50369.8	64630.6	53287.2	69115.4	60757.1	61302.5	0.88028	0.210415	0.430239	-0.183965	Nonsignificant	None
Q86WA6	Valacyclovir hydrolase	BPHL	82991.5	90060.3	81523.2	95539.7	107445	86191.3	0.880346	0.159846	0.368965	-0.183857	Nonsignificant	None
O94830	Phospholipase DDHD2	DDHD2	67995.7	53589.3	74422.5	74566.6	71558.3	76515.8	0.880376	0.23316	0.455035	-0.183808	Nonsignificant	None
A6NIX2	Wilms tumor protein 1-interacting protein	WTIP	10749.5	0	7742.55	9306.3	0	11698.2	0.880385	0.580315	0.760345	-0.183793	Nonsignificant	None
Q8N5W9	Refilin-B	RFLNB	20126.6	20952.3	27956.2	15364.7	27873.9	35170.1	0.880452	0.645621	0.804202	-0.183684	Nonsignificant	None
P30084	Enoyl-CoA hydratase, mitochondrial	ECHS1	1085160	1137110	1078090	1308000	1219860	1220570	0.880465	0.0125754	0.0848693	-0.183663	Nonsignificant	None
Q01201	Transcription factor RelB	RELB	62959.5	51499.9	50643.9	44628.7	74584.9	68304.2	0.880467	0.494362	0.693581	-0.183659	Nonsignificant	None
Q08357	Sodium-dependent phosphate transporter 2	SLC20A2	59604.2	66967.9	57211.8	69391.4	55308.8	84013.5	0.880555	0.398064	0.615676	-0.183515	Nonsignificant	None
O75063	Glycosaminoglycan xylosylkinase	FAM20B	129870	123860	111763	141179	142353	131475	0.880691	0.0599192	0.206077	-0.183292	Nonsignificant	None
P05362	Intercellular adhesion molecule 1	ICAM1	3533150	3472580	3434200	3997000	3966890	3890330	0.880693	0.000388582	0.0141357	-0.183289	Nonsignificant	None
Q9Y547	Intraflagellar transport protein 25 homolog	IFT25	47483	43967.2	43407.2	46033.8	56365.6	50723.6	0.880713	0.134099	0.336069	-0.183256	Nonsignificant	None
Q96EL2	Small ribosomal subunit protein uS3m	MRPS24	508521	550886	537675	644804	629604	538812	0.880799	0.111385	0.300276	-0.183116	Nonsignificant	None
P62140	Serine/threonine-protein phosphatase PP1-beta catalytic subunit	PPP1CB	810751	773896	802909	897344	901142	912025	0.880851	0.000865765	0.0205703	-0.18303	Nonsignificant	None
P60604	Ubiquitin-conjugating enzyme E2 G2	UBE2G2	552676	543553	504200	581788	641117	593845	0.88093	0.0370219	0.154398	-0.182901	Nonsignificant	None
P31040	Succinate dehydrogenase [ubiquinone] flavoprotein subunit, mitochondrial	SDHA	1712040	1714610	1757190	1973850	1967980	1941470	0.881111	0.000192167	0.00976471	-0.182604	Nonsignificant	None
O75251	NADH dehydrogenase [ubiquinone] iron-sulfur protein 7, mitochondrial	NDUFS7	324426	298866	322857	360299	345731	367780	0.881114	0.0154564	0.0951709	-0.182599	Nonsignificant	None
Q76M96	Coiled-coil domain-containing protein 80	CCDC80	28160	31862.8	12170.5	20824.4	24484.7	36623.5	0.88113	0.695018	0.83597	-0.182573	Nonsignificant	None
Q9Y2Q5	Ragulator complex protein LAMTOR2	LAMTOR2	454708	471768	455710	511813	529300	527530	0.881135	0.00136923	0.0256457	-0.182565	Nonsignificant	None
P56589	Peroxisomal biogenesis factor 3	PEX3	171080	134933	185208	178489	185827	193147	0.881172	0.228796	0.450112	-0.182504	Nonsignificant	None
Q9Y692	Glucocorticoid modulatory element-binding protein 1	GMEB1	9078.39	0	24719.5	7943.04	18920.8	30669.1	0.881179	0.838852	0.918824	-0.182493	Nonsignificant	None
Q8NBU5	Outer mitochondrial transmembrane helix translocase	ATAD1	708636	699994	688310	770436	812121	796899	0.881269	0.002238	0.0328023	-0.182346	Nonsignificant	None
P29375	Lysine-specific demethylase 5A	KDM5A	122714	114036	122628	156481	131768	119539	0.881286	0.224444	0.446433	-0.182317	Nonsignificant	None
Q96F63	Coiled-coil domain-containing protein 97	CCDC97	47711.9	53318.4	48479.8	60381.8	54411.7	54842.7	0.881357	0.0614912	0.209036	-0.182201	Nonsignificant	None
P19784	Casein kinase II subunit alpha	CSNK2A2	289306	282610	286478	313428	332150	328299	0.881419	0.00308795	0.0376903	-0.1821	Nonsignificant	None
Q9NVS2	Large ribosomal subunit protein mL66	MRPS18A	506783	502234	556532	613054	583111	579952	0.881445	0.0260318	0.126526	-0.182058	Nonsignificant	None
Q9NQ11	Polyamine-transporting ATPase 13A2	ATP13A2	36126	32123.7	30032.2	38008.8	33624.8	39849.8	0.881583	0.16201	0.370612	-0.181831	Nonsignificant	None
Q9UBI1	COMM domain-containing protein 3	COMMD3	121412	120416	112383	135101	128014	138632	0.881677	0.0200586	0.110262	-0.181678	Nonsignificant	None
P31629	Transcription factor HIVEP2	HIVEP2	8903.73	0	12244.8	11608.3	7307.78	17063.8	0.881682	0.736992	0.862987	-0.18167	Nonsignificant	None
P36551	Oxygen-dependent coproporphyrinogen-III oxidase, mitochondrial	CPOX	1223280	1198590	1158110	1355070	1326970	1377950	0.881771	0.00264887	0.0350692	-0.181525	Nonsignificant	None
Q9BQJ4	Transmembrane protein 47	TMEM47	16928.7	32224.5	27835.9	27629.2	30491.9	29189.9	0.88178	0.497978	0.696267	-0.181509	Nonsignificant	None
P51956	Serine/threonine-protein kinase Nek3	NEK3	22216	17917.1	20901	17072.5	28735.6	23407.1	0.881802	0.491251	0.690993	-0.181473	Nonsignificant	None
Q99538	Legumain	LGMN	51075.4	59658.9	48486.5	58385.8	67315.4	54860.3	0.881809	0.22896	0.450165	-0.181461	Nonsignificant	None
Q8NC44	Reticulophagy regulator 2	RETREG2	111275	127336	120637	130786	153127	123468	0.881848	0.186081	0.401654	-0.181399	Nonsignificant	None
Q8NBF6	Late secretory pathway protein AVL9 homolog	AVL9	26771	28912.6	28431.6	33102.1	26248.1	36032.6	0.88187	0.274807	0.500802	-0.181363	Nonsignificant	None
P50443	Sulfate transporter	SLC26A2	97220.7	95123.8	105513	104045	114974	118704	0.881958	0.070411	0.227253	-0.181218	Nonsignificant	None
Q9Y2G5	GDP-fucose protein O-fucosyltransferase 2	POFUT2	294759	281225	284607	315333	338329	322101	0.881967	0.00844117	0.0679203	-0.181203	Nonsignificant	None
P24539	ATP synthase F(0) complex subunit B1, mitochondrial	ATP5PB	1388200	1368660	1358890	1581070	1551960	1533350	0.882001	0.000357961	0.0135019	-0.181148	Nonsignificant	None
Q9HA64	Ketosamine-3-kinase	FN3KRP	167617	205279	192049	215478	223546	201494	0.882013	0.119895	0.313527	-0.181129	Nonsignificant	None
Q02086	Transcription factor Sp2	SP2	12037.2	13347	14943.7	14309.8	13712.1	17691.8	0.882184	0.296655	0.522404	-0.180848	Nonsignificant	None
Q15070	Mitochondrial inner membrane protein OXA1L	OXA1L	581668	582191	573860	642262	672379	655124	0.882196	0.00106452	0.0226356	-0.180829	Nonsignificant	None
O15164	Transcription intermediary factor 1-alpha	TRIM24	40408.8	43232	40624.4	48138.3	41498.6	51220.2	0.882208	0.139859	0.343065	-0.18081	Nonsignificant	None
Q96I36	Cytochrome c oxidase assembly protein COX14	COX14	208291	190577	153717	203020	177707	245618	0.882237	0.389802	0.608363	-0.180761	Nonsignificant	None
Q6ZNC8	Lysophospholipid acyltransferase 1	MBOAT1	41632.9	33154.8	59290.4	64660.1	40079.6	47230.9	0.882263	0.603998	0.775355	-0.180719	Nonsignificant	None
Q9Y6X8	Zinc fingers and homeoboxes protein 2	ZHX2	14028.1	15928.8	15209.9	22105	15076.7	14009.2	0.882321	0.482896	0.684416	-0.180625	Nonsignificant	None
P37023	Serine/threonine-protein kinase receptor R3	ACVRL1	8023.53	10245.4	15365.4	10288.1	12971.4	14859.7	0.882346	0.588691	0.766343	-0.180583	Nonsignificant	None
O00716	Transcription factor E2F3	E2F3	52806.8	44661.6	46992.7	47632.1	54619.5	61470.8	0.882354	0.241319	0.464862	-0.180571	Nonsignificant	None
Q9NPJ3	Acyl-coenzyme A thioesterase 13	ACOT13	395344	401450	410114	449580	437006	481109	0.882439	0.0177833	0.103859	-0.180431	Nonsignificant	None
P33991	DNA replication licensing factor MCM4	MCM4	741052	752063	750381	843484	849870	848892	0.882486	1.48272e-05	0.00216716	-0.180355	Nonsignificant	None
Q9BUP3	Oxidoreductase HTATIP2	HTATIP2	358044	331394	332446	366624	398873	392066	0.882789	0.0261468	0.12687	-0.179859	Nonsignificant	None
P55145	Mesencephalic astrocyte-derived neurotrophic factor	MANF	669253	660821	688654	740100	776996	769477	0.882862	0.00306104	0.0375808	-0.17974	Nonsignificant	None
O94887	FERM, ARHGEF and pleckstrin domain-containing protein 2	FARP2	78358.5	61330.8	59112.4	71793.8	73508.2	79872.9	0.882877	0.251116	0.476585	-0.179716	Nonsignificant	None
P24311	Cytochrome c oxidase subunit 7B, mitochondrial	COX7B	19892.6	11641.6	20229.2	0	11222.2	27863.9	0.882895	0.77094	0.883658	-0.179686	Nonsignificant	None
Q9BXF6	Rab11 family-interacting protein 5	RAB11FIP5	85087.3	79417.7	83364.1	93097.5	98163.1	89474.9	0.882928	0.022378	0.118094	-0.179633	Nonsignificant	None
Q9H3F6	BTB/POZ domain-containing adapter for CUL3-mediated RhoA degradation protein 3	KCTD10	129859	130478	139743	137074	153856	162196	0.882933	0.092991	0.268382	-0.179624	Nonsignificant	None
O00186	Syntaxin-binding protein 3	STXBP3	379884	380891	372461	422791	432338	428320	0.882961	0.000199098	0.00976471	-0.179578	Nonsignificant	None
P63027	Vesicle-associated membrane protein 2	VAMP2	116523	127623	131045	140385	138180	146319	0.883043	0.0297917	0.137455	-0.179444	Nonsignificant	None
Q86X76	Deaminated glutathione amidase	NIT1	122125	137432	128537	136274	176940	126248	0.883112	0.34807	0.571488	-0.179332	Nonsignificant	None
P62847	Small ribosomal subunit protein eS24	RPS24	1406220	1481470	1417120	1779360	1634770	1460320	0.883138	0.116772	0.308317	-0.17929	Nonsignificant	None
Q9UMN6	Histone-lysine N-methyltransferase 2B	KMT2B	31845.4	23564.6	39720	33762.5	39599.5	34353.7	0.883158	0.450293	0.658458	-0.179256	Nonsignificant	None
Q2VPK5	Cytoplasmic tRNA 2-thiolation protein 2	CTU2	46004.6	42409.2	45123.5	46468	48127.1	56599	0.883218	0.150818	0.356881	-0.179159	Nonsignificant	None
O15260	Surfeit locus protein 4	SURF4	3838240	3791240	3903730	4154000	4416750	4486910	0.883252	0.00881465	0.0696409	-0.179102	Nonsignificant	None
Q9GZT3	SRA stem-loop-interacting RNA-binding protein, mitochondrial	SLIRP	1520080	1547170	1527750	1785330	1680680	1735500	0.883397	0.00295078	0.0369298	-0.178866	Nonsignificant	None
O14602	Eukaryotic translation initiation factor 1A, Y-chromosomal	EIF1AY	114452	109369	99105.9	118986	112410	134141	0.883431	0.145016	0.350549	-0.17881	Nonsignificant	None
Q24JP5	Transmembrane protein 132A	TMEM132A	109069	116389	109092	120608	130536	127513	0.883517	0.01827	0.10531	-0.17867	Nonsignificant	None
P13726	Tissue factor	F3	719067	686110	707312	802016	760942	828026	0.883523	0.013028	0.085995	-0.178661	Nonsignificant	None
Q8N4T8	3-oxoacyl-[acyl-carrier-protein] reductase	CBR4	38809.1	24854.3	33048.7	37745.3	36308.6	35404.4	0.883552	0.359208	0.581741	-0.178613	Nonsignificant	None
Q9Y6I4	Ubiquitin carboxyl-terminal hydrolase 3	USP3	41821.4	38729.2	42696.9	52071.2	39467.5	47949.5	0.883569	0.237473	0.460379	-0.178585	Nonsignificant	None
O75494	Serine/arginine-rich splicing factor 10	SRSF10	932461	921596	884935	1009740	1017910	1071790	0.883705	0.00767865	0.0643293	-0.178363	Nonsignificant	None
Q9NQS3	Nectin-3	NECTIN3	171139	181495	173583	203020	196712	195707	0.883746	0.00398723	0.0437087	-0.178296	Nonsignificant	None
P07858	Cathepsin B	CTSB	803754	769216	781053	908168	871832	883176	0.883916	0.00221415	0.0325365	-0.178019	Nonsignificant	None
Q2PZI1	Protein C-mannosyl-transferase DPY19L1	DPY19L1	203624	223718	234796	252781	243802	252490	0.883943	0.03906	0.158506	-0.177974	Nonsignificant	None
P17026	Zinc finger protein 22	ZNF22	107750	131922	132462	128364	140780	151797	0.884053	0.19939	0.417928	-0.177796	Nonsignificant	None
Q8TCT7	Signal peptide peptidase-like 2B	SPPL2B	81708.9	86187.1	87497.8	93029.9	104085	91760.5	0.884097	0.059885	0.206077	-0.177724	Nonsignificant	None
P22570	NADPH:adrenodoxin oxidoreductase, mitochondrial	FDXR	441763	445120	421480	453825	536354	489513	0.884213	0.0844744	0.253922	-0.177534	Nonsignificant	None
Q9Y530	ADP-ribose glycohydrolase OARD1	OARD1	41512.4	40699.3	48705.5	54688.4	50538.6	42833.2	0.884216	0.255105	0.480561	-0.177529	Nonsignificant	None
P16422	Epithelial cell adhesion molecule	EPCAM	85093.6	75149.6	73946.5	82945.7	95812.7	86087.2	0.88425	0.123042	0.319141	-0.177474	Nonsignificant	None
Q99986	Serine/threonine-protein kinase VRK1	VRK1	1196610	1223200	1257710	1298060	1456920	1403490	0.884344	0.0325232	0.144274	-0.17732	Nonsignificant	None
P11717	Cation-independent mannose-6-phosphate receptor	IGF2R	1684090	1667760	1679240	1905890	1885840	1896800	0.884427	8.39753e-06	0.00152742	-0.177185	Nonsignificant	None
P05423	DNA-directed RNA polymerase III subunit RPC4	POLR3D	38878.6	36873.8	44157.5	43878.8	43466.3	48232.3	0.884439	0.120463	0.314612	-0.177166	Nonsignificant	None
O00743	Serine/threonine-protein phosphatase 6 catalytic subunit	PPP6C	346570	353630	354005	378946	403088	409836	0.884497	0.00904474	0.0709791	-0.177071	Nonsignificant	None
Q9UKF6	Cleavage and polyadenylation specificity factor subunit 3	CPSF3	227631	217800	225966	248767	257218	253081	0.884504	0.00169057	0.0282989	-0.177059	Nonsignificant	None
Q9H819	DnaJ homolog subfamily C member 18	DNAJC18	33155.5	0	26069.5	30879.7	36078.4	0	0.884508	0.471717	0.675474	-0.177052	Nonsignificant	None
P01130	Low-density lipoprotein receptor	LDLR	537468	536954	535820	603623	593542	623203	0.884569	0.0148792	0.0926134	-0.176953	Nonsignificant	None
P51659	Peroxisomal multifunctional enzyme type 2	HSD17B4	1218160	1206450	1251300	1388720	1373040	1393450	0.884651	0.00041538	0.0144063	-0.17682	Nonsignificant	None
Q9UKV3	Apoptotic chromatin condensation inducer in the nucleus	ACIN1	667221	629282	673420	738380	739551	748759	0.884687	0.00379957	0.0423699	-0.176761	Nonsignificant	None
O94916	Nuclear factor of activated T-cells 5	NFAT5	98701.6	94483.3	83323.8	104440	104372	103718	0.884743	0.119849	0.313508	-0.17667	Nonsignificant	None
O60291	E3 ubiquitin-protein ligase MGRN1	MGRN1	115775	119991	120156	129499	143486	129246	0.88487	0.0349035	0.149897	-0.176463	Nonsignificant	None
P68371	Tubulin beta-4B chain	TUBB4B	22683300	22253400	22521700	25847000	25283300	25100400	0.884924	0.000341792	0.0130981	-0.176374	Nonsignificant	None
P11177	Pyruvate dehydrogenase E1 component subunit beta, mitochondrial	PDHB	1672630	1669090	1648810	1877030	1884340	1877630	0.885003	9.99216e-06	0.0016331	-0.176246	Nonsignificant	None
Q9BQP7	Mitochondrial genome maintenance exonuclease 1	MGME1	206374	209949	201180	230164	224153	243373	0.885068	0.0126817	0.0850425	-0.17614	Nonsignificant	None
Q15397	Pumilio homolog 3	PUM3	283520	298399	297523	320156	331951	341530	0.885074	0.0083024	0.0674158	-0.17613	Nonsignificant	None
O95985	DNA topoisomerase 3-beta-1	TOP3B	85482.5	80538.2	73879	73129	90745.3	107158	0.885133	0.374193	0.596566	-0.176033	Nonsignificant	None
Q9BRS2	Serine/threonine-protein kinase RIO1	RIOK1	99803	101273	105724	115301	116320	114988	0.885147	0.00189999	0.0303147	-0.176011	Nonsignificant	None
Q9UGH3	Solute carrier family 23 member 2	SLC23A2	167069	159447	181600	208075	190516	175429	0.885189	0.127587	0.326548	-0.175943	Nonsignificant	None
Q9NRX2	Large ribosomal subunit protein bL17m	MRPL17	884122	871838	879661	987593	981742	1008000	0.885228	0.000199263	0.00976471	-0.175879	Nonsignificant	None
Q9H9P8	L-2-hydroxyglutarate dehydrogenase, mitochondrial	L2HGDH	119026	124742	126814	131382	140085	147133	0.885289	0.0352331	0.150591	-0.17578	Nonsignificant	None
Q9NZB8	Molybdenum cofactor biosynthesis protein 1	MOCS1	33414.8	44809.6	40975.5	40439.1	47080	47121.6	0.885318	0.269337	0.495263	-0.175732	Nonsignificant	None
Q9BQC3	2-(3-amino-3-carboxypropyl)histidine synthase subunit 2	DPH2	73199.1	62592.8	78184.5	79148.3	73473.5	89071.1	0.885323	0.22672	0.448238	-0.175723	Nonsignificant	None
P56559	ADP-ribosylation factor-like protein 4C	ARL4C	10376.4	16031.5	13111.9	10911.7	17508.3	16217.3	0.885354	0.547022	0.733996	-0.175674	Nonsignificant	None
P29279	CCN family member 2	CCN2	633512	607790	566222	678593	692592	670340	0.885379	0.0194864	0.108575	-0.175632	Nonsignificant	None
Q8TAD7	Overexpressed in colon carcinoma 1 protein	OCC1	54662	54128.9	58007.6	58392.7	59806.3	70176.2	0.885459	0.139536	0.342769	-0.175503	Nonsignificant	None
O43324	Eukaryotic translation elongation factor 1 epsilon-1	EEF1E1	432308	400030	395682	459062	453936	473867	0.885465	0.0152107	0.0940331	-0.175493	Nonsignificant	None
Q9UBK7	Rab-like protein 2A	RABL2A	41483.6	59956.7	59155.4	47291.3	57586.8	76489	0.885473	0.54426	0.731609	-0.17548	Nonsignificant	None
Q9ULQ0	Striatin-interacting protein 2	STRIP2	31438.1	36144.3	27844.2	33581.7	39666.1	34519.5	0.885488	0.24979	0.475141	-0.175456	Nonsignificant	None
O95178	NADH dehydrogenase [ubiquinone] 1 beta subcomplex subunit 2, mitochondrial	NDUFB2	445223	0	382560	509267	463753	429173	0.885523	0.253575	0.479327	-0.175398	Nonsignificant	None
Q9NRF8	CTP synthase 2	CTPS2	156421	157497	144753	165520	171784	180660	0.885527	0.0300254	0.137833	-0.175392	Nonsignificant	None
Q10471	Polypeptide N-acetylgalactosaminyltransferase 2	GALNT2	1377160	1345340	1381320	1527070	1536030	1570770	0.885614	0.000543209	0.0158804	-0.17525	Nonsignificant	None
Q9Y3B6	ER membrane protein complex subunit 9	EMC9	282976	297304	297816	362871	312656	315892	0.885696	0.0896107	0.262625	-0.175116	Nonsignificant	None
Q969J3	BLOC-1-related complex subunit 5	BORCS5	26456.6	30405.7	21773	40508.7	29186.6	19088.3	0.885696	0.638776	0.800548	-0.175116	Nonsignificant	None
P09132	Signal recognition particle 19 kDa protein	SRP19	97672.2	113756	115815	122189	126095	121174	0.885739	0.0765157	0.239725	-0.175047	Nonsignificant	None
Q92626	Peroxidasin homolog	PXDN	270548	260805	254689	286945	299533	300964	0.885739	0.00621884	0.0567461	-0.175046	Nonsignificant	None
Q9UBY8	Protein CLN8	CLN8	36085.4	40619.7	46733.4	42350.9	50338.1	46670.1	0.885758	0.240459	0.463859	-0.175015	Nonsignificant	None
P56937	3-keto-steroid reductase/17-beta-hydroxysteroid dehydrogenase 7	HSD17B7	243955	231859	204296	279291	257880	230641	0.885777	0.18592	0.401518	-0.174985	Nonsignificant	None
Q96QG7	Myotubularin-related protein 9	MTMR9	49682	61364.8	64046.3	53684	77620.8	66363.9	0.885791	0.410728	0.626852	-0.174962	Nonsignificant	None
Q9NRB3	Carbohydrate sulfotransferase 12	CHST12	41396.2	37464.1	34837.5	48112.1	43590.2	36652.8	0.885807	0.272068	0.497626	-0.174936	Nonsignificant	None
Q86WQ0	Nuclear receptor 2C2-associated protein	NR2C2AP	12238.4	7782.67	0	13527	8348.86	12024.5	0.885879	0.652572	0.808232	-0.174819	Nonsignificant	None
Q01954	Zinc finger protein basonuclin-1	BNC1	56186.4	52012.2	48973	58410.9	58127.3	60877.7	0.885894	0.0408194	0.163218	-0.174795	Nonsignificant	None
Q9H7X7	Intraflagellar transport protein 22 homolog	IFT22	76637.4	93375.5	63203.4	96722.6	92836.9	73670.7	0.885979	0.424715	0.637812	-0.174656	Nonsignificant	None
O15270	Serine palmitoyltransferase 2	SPTLC2	556500	551577	529471	625971	627547	594690	0.886019	0.00659308	0.0589131	-0.17459	Nonsignificant	None
O43278	Kunitz-type protease inhibitor 1	SPINT1	112803	104275	106396	119028	119361	126689	0.886041	0.0179467	0.104165	-0.174555	Nonsignificant	None
Q969Z0	FAST kinase domain-containing protein 4	TBRG4	153014	161746	187091	197317	183691	185363	0.886082	0.124319	0.320994	-0.174488	Nonsignificant	None
Q9UK23	N-acetylglucosamine-1-phosphodiester alpha-N-acetylglucosaminidase	NAGPA	128225	125505	132348	142677	148142	144819	0.886236	0.00291085	0.0368167	-0.174237	Nonsignificant	None
P15291	Beta-1,4-galactosyltransferase 1	B4GALT1	182771	189247	197705	219576	189372	233896	0.886254	0.152491	0.359383	-0.174208	Nonsignificant	None
Q8N755	Solute carrier family 66 member 3	SLC66A3	61964.6	53647	29952	56684.5	49018.9	58537.9	0.886279	0.568136	0.750273	-0.174167	Nonsignificant	None
O95219	Sorting nexin-4	SNX4	108504	113080	113284	121575	122667	133559	0.886361	0.0257303	0.12626	-0.174034	Nonsignificant	None
P84103	Serine/arginine-rich splicing factor 3	SRSF3	4597320	4471280	4474410	5065470	5109790	5101640	0.886502	0.000188491	0.00970314	-0.173803	Nonsignificant	None
Q9P2P5	E3 ubiquitin-protein ligase HECW2	HECW2	50569.9	49658.1	61148.9	64388.7	56015.6	61620.1	0.886567	0.195606	0.41378	-0.173698	Nonsignificant	None
Q9Y333	U6 snRNA-associated Sm-like protein LSm2	LSM2	206754	213161	186857	199968	255193	229241	0.886573	0.219884	0.441549	-0.173689	Nonsignificant	None
Q4G0N4	NAD kinase 2, mitochondrial	NADK2	96357.5	89963.3	93217.3	108415	105458	101326	0.886862	0.0126223	0.0850318	-0.173218	Nonsignificant	None
O95376	E3 ubiquitin-protein ligase ARIH2	ARIH2	111931	104359	110829	123246	126966	118585	0.886989	0.0147983	0.0923907	-0.173011	Nonsignificant	None
P46976	Glycogenin-1	GYG1	333495	388694	386193	427596	425723	396276	0.886993	0.084923	0.254707	-0.173005	Nonsignificant	None
P16144	Integrin beta-4	ITGB4	26549.6	32454	34083.9	35753.2	28282.8	40900.3	0.887086	0.412218	0.628092	-0.172854	Nonsignificant	None
Q8NAT1	Protein O-linked-mannose beta-1,4-N-acetylglucosaminyltransferase 2	POMGNT2	72950.1	62091.6	72326.6	82367	81536.3	69859.5	0.887089	0.175849	0.389217	-0.17285	Nonsignificant	None
Q9NYJ8	TGF-beta-activated kinase 1 and MAP3K7-binding protein 2	TAB2	51230.9	59798.7	57046.2	59274.2	63699.4	66493	0.8871	0.0957848	0.273178	-0.172832	Nonsignificant	None
Q68E01	Integrator complex subunit 3	INTS3	225613	205496	215671	237760	240658	250651	0.887131	0.0172531	0.101706	-0.17278	Nonsignificant	None
Q9H6R7	WD repeat and coiled-coil-containing protein	WDCP	81667.7	58233.3	70741.2	77778.8	81243.7	78362.5	0.887344	0.317805	0.543282	-0.172434	Nonsignificant	None
P50579	Methionine aminopeptidase 2	METAP2	210227	215575	198746	243691	228881	231253	0.887363	0.0174326	0.102365	-0.172404	Nonsignificant	None
Q86XN7	Proline and serine-rich protein 1	PROSER1	0	6443.47	11887.8	9333.7	0	11324.3	0.887369	0.726965	0.857009	-0.172394	Nonsignificant	None
Q14344	Guanine nucleotide-binding protein subunit alpha-13	GNA13	7053810	6686150	6679830	7650100	7664150	7696890	0.887387	0.0188336	0.106783	-0.172364	Nonsignificant	None
Q8IVL6	Prolyl 3-hydroxylase 3	P3H3	275913	269597	272902	302097	319014	301159	0.887389	0.00470429	0.0478913	-0.172362	Nonsignificant	None
Q9BS26	Endoplasmic reticulum resident protein 44	ERP44	1635910	1602020	1630010	1903750	1786310	1795590	0.887395	0.0062389	0.0568657	-0.172351	Nonsignificant	None
Q53FP2	Novel acetylcholine receptor chaperone	TMEM35A	52805.3	68582.2	61050.4	68472.4	61306.3	75807.4	0.887404	0.280392	0.506624	-0.172337	Nonsignificant	None
Q9BQ24	Zinc finger FYVE domain-containing protein 21	ZFYVE21	48856.6	45113.8	40005.5	40360.2	46621.9	63987	0.887439	0.493115	0.693019	-0.17228	Nonsignificant	None
Q13162	Peroxiredoxin-4	PRDX4	2012790	1967710	2003120	2237650	2239960	2264850	0.887454	9.90822e-05	0.0072243	-0.172257	Nonsignificant	None
P82930	Small ribosomal subunit protein mS34	MRPS34	489636	492836	458262	575590	537107	510722	0.887469	0.0493123	0.184386	-0.172231	Nonsignificant	None
P54886	Delta-1-pyrroline-5-carboxylate synthase	ALDH18A1	2114290	2058230	2067650	2346370	2324330	2360460	0.887502	0.000201617	0.00976471	-0.172177	Nonsignificant	None
Q5EB52	Mesoderm-specific transcript homolog protein	MEST	349614	354789	339819	417294	373586	385693	0.887511	0.0326248	0.144499	-0.172162	Nonsignificant	None
Q96NE9	FERM domain-containing protein 6	FRMD6	162963	166541	159738	184910	190879	175459	0.887517	0.0134998	0.0879764	-0.172153	Nonsignificant	None
Q16134	Electron transfer flavoprotein-ubiquinone oxidoreductase, mitochondrial	ETFDH	242065	239646	252736	274507	279404	273592	0.887546	0.00214841	0.032305	-0.172106	Nonsignificant	None
Q6P1M0	Long-chain fatty acid transport protein 4	SLC27A4	370479	382877	378074	438735	427208	408739	0.887617	0.00722198	0.0621576	-0.17199	Nonsignificant	None
Q2TAZ0	Autophagy-related protein 2 homolog A	ATG2A	67572	73000	79460.4	83347	87299.5	77243.5	0.887621	0.108724	0.295061	-0.171984	Nonsignificant	None
Q99519	Sialidase-1	NEU1	570403	603689	588703	670421	686807	628617	0.88768	0.0199188	0.110102	-0.171888	Nonsignificant	None
O00559	Receptor-binding cancer antigen expressed on SiSo cells	EBAG9	92419.6	79648.4	0	111938	95142.3	83665.4	0.887724	0.418071	0.63275	-0.171817	Nonsignificant	None
Q9H501	ESF1 homolog	ESF1	207730	197364	215550	233183	235416	230512	0.887762	0.00867762	0.069159	-0.171756	Nonsignificant	None
Q9H1Z9	Tetraspanin-10	TSPAN10	38807	41465.5	54000.6	38788.5	54710.7	57747.4	0.887776	0.493544	0.693072	-0.171732	Nonsignificant	None
Q8ND56	Protein LSM14 homolog A	LSM14A	146012	151486	152457	177162	159253	170277	0.888025	0.0276749	0.13145	-0.171328	Nonsignificant	None
P48059	LIM and senescent cell antigen-like-containing domain protein 1	LIMS1	709023	694403	670001	709626	806298	818774	0.888092	0.0745362	0.235618	-0.171219	Nonsignificant	None
P49810	Presenilin-2	PSEN2	22781.8	18791.9	16836.1	23421.9	21080.3	21265.5	0.888123	0.267189	0.493226	-0.171169	Nonsignificant	None
Q9UK58	Cyclin-L1	CCNL1	56599.9	54391.9	51215.5	53845	61159	67636.6	0.888123	0.186677	0.402727	-0.171169	Nonsignificant	None
O75529	TAF5-like RNA polymerase II p300/CBP-associated factor-associated factor 65 kDa subunit 5L	TAF5L	89232.1	104455	92991.8	107607	108204	106977	0.888134	0.118475	0.311605	-0.171151	Nonsignificant	None
Q15853	Upstream stimulatory factor 2	USF2	98120.8	87410.4	92852.8	107039	96735.8	109672	0.888138	0.0801636	0.246114	-0.171144	Nonsignificant	None
Q92562	Polyphosphoinositide phosphatase	FIG4	38118.8	38502.8	36061.9	36293.4	46377.6	44203.7	0.888148	0.208322	0.428086	-0.171128	Nonsignificant	None
P49720	Proteasome subunit beta type-3	PSMB3	586886	539503	613946	614060	698872	646577	0.888149	0.0906713	0.264203	-0.171127	Nonsignificant	None
P61916	NPC intracellular cholesterol transporter 2	NPC2	342732	291945	313595	362341	361514	343783	0.888196	0.0667087	0.220552	-0.17105	Nonsignificant	None
Q14142	Tripartite motif-containing protein 14	TRIM14	46338.6	43432.5	34277	38080	51179.7	50391.6	0.88827	0.404471	0.620195	-0.170929	Nonsignificant	None
P32321	Deoxycytidylate deaminase	DCTD	16502.7	25382.3	25687.4	27848.7	28162.7	20059.5	0.888282	0.519087	0.712635	-0.170911	Nonsignificant	None
Q9NX57	Ras-related protein Rab-20	RAB20	50771	55111.3	38018.6	60169.7	54304.3	47513.4	0.888346	0.392751	0.610194	-0.170806	Nonsignificant	None
Q9Y397	Palmitoyltransferase ZDHHC9	ZDHHC9	42360.7	39603.2	35978.8	43414.6	39703.5	49647.7	0.888352	0.224231	0.446317	-0.170797	Nonsignificant	None
Q6ZRV2	Protein FAM83H	FAM83H	21402.6	16855.4	28165.1	0	22917.9	26928.9	0.888363	0.579941	0.760098	-0.170778	Nonsignificant	None
P61018	Ras-related protein Rab-4B	RAB4B	45079.2	38015.1	44968.3	39879.9	56214.6	0	0.888449	0.487767	0.688295	-0.170639	Nonsignificant	None
Q9NP73	UDP-N-acetylglucosamine transferase subunit ALG13	ALG13	51558.1	60253.3	64475.1	69006.4	59444.7	69966.2	0.888463	0.219619	0.441441	-0.170616	Nonsignificant	None
Q9P0W2	SWI/SNF-related matrix-associated actin-dependent regulator of chromatin subfamily E member 1-related	HMG20B	16201.9	15002.9	18256.9	19459.6	20297.4	15911.3	0.888507	0.277226	0.503461	-0.170544	Nonsignificant	None
P61163	Alpha-centractin	ACTR1A	753777	753007	749975	831089	872022	836812	0.888515	0.0172428	0.101706	-0.170532	Nonsignificant	None
P49006	MARCKS-related protein	MARCKSL1	174526	176668	140248	193895	183592	175554	0.888618	0.187701	0.403777	-0.170365	Nonsignificant	None
Q07092	Collagen alpha-1(XVI) chain	COL16A1	51189.6	51295.2	39053	53565.8	46050.7	59661.3	0.888622	0.354896	0.577386	-0.170358	Nonsignificant	None
O14950	Myosin regulatory light chain 12B	MYL12B	2248150	2532380	2373400	2689590	2717880	2642750	0.888663	0.024665	0.123703	-0.170292	Nonsignificant	None
Q96A33	PAT complex subunit CCDC47	CCDC47	716848	750176	741135	845257	826707	812751	0.888697	0.0025402	0.0344231	-0.170236	Nonsignificant	None
Q8WVC0	RNA polymerase-associated protein LEO1	LEO1	152276	148756	148250	183537	161243	160725	0.888779	0.069854	0.226348	-0.170104	Nonsignificant	None
Q9NQ29	Putative RNA-binding protein Luc7-like 1	LUC7L	544208	536484	529226	599472	587582	624304	0.888791	0.00449742	0.046479	-0.170085	Nonsignificant	None
P43897	Elongation factor Ts, mitochondrial	TSFM	770992	816473	807738	910251	902986	881305	0.888909	0.00370951	0.041895	-0.169892	Nonsignificant	None
Q15119	[Pyruvate dehydrogenase (acetyl-transferring)] kinase isozyme 2, mitochondrial	PDK2	134196	204784	175810	200318	202067	176737	0.888915	0.385936	0.605382	-0.169883	Nonsignificant	None
O00469	Procollagen-lysine,2-oxoglutarate 5-dioxygenase 2	PLOD2	1278630	1284100	1267250	1418280	1440680	1448950	0.889058	0.000106725	0.0074029	-0.169651	Nonsignificant	None
Q9H633	Ribonuclease P protein subunit p21	RPP21	51768.6	36710.8	50413.9	46982.5	51452.8	57789.7	0.889059	0.371207	0.593425	-0.169648	Nonsignificant	None
P42126	Enoyl-CoA delta isomerase 1, mitochondrial	ECI1	552436	500615	485861	588217	566306	576341	0.8891	0.0390003	0.158499	-0.169582	Nonsignificant	None
Q9BW92	Threonine--tRNA ligase, mitochondrial	TARS2	152569	148430	158793	168601	170303	178221	0.889131	0.0106363	0.077592	-0.169532	Nonsignificant	None
O00214	Galectin-8	LGALS8	359448	345876	366214	401576	397254	406305	0.889144	0.00241136	0.0336809	-0.169512	Nonsignificant	None
Q53S33	BolA-like protein 3	BOLA3	65397.5	80392.4	72014.9	81333.3	84237.9	79381.2	0.889172	0.118328	0.311418	-0.169466	Nonsignificant	None
Q7L2Z9	Centromere protein Q	CENPQ	52294.2	45024.7	48189.8	53844.2	57868.4	51924.1	0.889218	0.0919245	0.266243	-0.169391	Nonsignificant	None
Q9NPA0	Endoplasmic reticulum membrane protein complex subunit 7	EMC7	1101160	1109660	1123730	1228060	1226730	1295070	0.889247	0.00415338	0.0442649	-0.169345	Nonsignificant	None
Q96ST2	Protein IWS1 homolog	IWS1	168135	174357	171063	202218	190486	184797	0.889271	0.0172167	0.101706	-0.169305	Nonsignificant	None
Q8N6L1	Keratinocyte-associated protein 2	KRTCAP2	346320	319589	349806	413840	357883	370391	0.889329	0.0963152	0.27411	-0.169211	Nonsignificant	None
Q9ULM6	CCR4-NOT transcription complex subunit 6	CNOT6	74637.6	0	73387	83921	88438.9	77295.9	0.889372	0.116229	0.307776	-0.169141	Nonsignificant	None
O43306	Adenylate cyclase type 6	ADCY6	39863.4	40283.3	29350.3	43883.4	35793.9	43431	0.889436	0.364225	0.586732	-0.169037	Nonsignificant	None
P39210	Protein Mpv17	MPV17	53795.5	57872	52101	70641.7	58486.8	54963.4	0.889602	0.250739	0.476172	-0.168768	Nonsignificant	None
P0C0L4	Complement C4-A	C4A	346429	337976	337523	394213	387726	366798	0.88961	0.00850469	0.0682459	-0.168755	Nonsignificant	None
Q9UBU6	Protein FAM8A1	FAM8A1	114051	121888	104524	125160	120512	137019	0.889655	0.115642	0.306717	-0.168682	Nonsignificant	None
Q8IYB7	DIS3-like exonuclease 2	DIS3L2	65981.7	64804.4	65407.8	72525.3	73005.5	74985.9	0.889701	0.000604531	0.0167603	-0.168608	Nonsignificant	None
Q9Y6M5	Proton-coupled zinc antiporter SLC30A1	SLC30A1	527471	524849	507096	578240	594836	579571	0.889749	0.00150286	0.0269167	-0.16853	Nonsignificant	None
Q9NPJ8	NTF2-related export protein 2	NXT2	29672.8	36844.3	36300.5	19727.6	43385	52438.6	0.889801	0.693646	0.835868	-0.168445	Nonsignificant	None
Q9H920	E3 ubiquitin ligase RNF121	RNF121	81373.1	105452	96712.1	103541	112338	102768	0.889816	0.202107	0.421895	-0.168421	Nonsignificant	None
Q15154	Pericentriolar material 1 protein	PCM1	157229	167453	156697	184464	181610	174887	0.889859	0.0116274	0.0813493	-0.168351	Nonsignificant	None
Q14534	Squalene monooxygenase	SQLE	288981	285477	295824	329705	316966	331325	0.889863	0.00277416	0.0359044	-0.168346	Nonsignificant	None
Q96B45	BLOC-1-related complex subunit 7	BORCS7	18469.7	16117.4	14402	17414.4	23774.3	13861.5	0.889899	0.553788	0.739679	-0.168287	Nonsignificant	None
Q9Y4F5	Centrosomal protein of 170 kDa protein B	CEP170B	72723.1	60776.4	72977.2	82833.3	80624.2	68562.2	0.88991	0.228198	0.449803	-0.168268	Nonsignificant	None
P15260	Interferon gamma receptor 1	IFNGR1	357014	384731	373969	417469	414702	421535	0.889933	0.00520228	0.0510559	-0.168232	Nonsignificant	None
Q5JPI3	Uncharacterized protein C3orf38	C3orf38	117860	138762	125186	138774	164515	125737	0.889941	0.290529	0.51752	-0.168218	Nonsignificant	None
P20908	Collagen alpha-1(V) chain	COL5A1	89996.9	96404.1	106790	105731	105338	118377	0.889952	0.136622	0.339379	-0.168201	Nonsignificant	None
P50748	Kinetochore-associated protein 1	KNTC1	216497	217977	223926	239563	260569	239666	0.889973	0.0209406	0.112977	-0.168167	Nonsignificant	None
P54277	PMS1 protein homolog 1	PMS1	39116.8	42297.5	36050.5	44341.6	46883.1	40760.8	0.889983	0.128394	0.327742	-0.168151	Nonsignificant	None
Q9BQ52	Zinc phosphodiesterase ELAC protein 2	ELAC2	360313	356567	359664	410942	400021	398658	0.889985	0.000396862	0.0141441	-0.168148	Nonsignificant	None
Q9C037	E3 ubiquitin-protein ligase TRIM4	TRIM4	207001	223925	201564	234250	238911	237496	0.890007	0.019251	0.10794	-0.168111	Nonsignificant	None
Q13428	Treacle protein	TCOF1	234971	238843	232594	261439	269047	263087	0.890161	0.000589934	0.0166678	-0.167861	Nonsignificant	None
Q8NC42	E3 ubiquitin-protein ligase RNF149	RNF149	998813	997950	1039830	1156590	1184040	1070630	0.890168	0.0275505	0.131258	-0.167851	Nonsignificant	None
Q16822	Phosphoenolpyruvate carboxykinase [GTP], mitochondrial	PCK2	697489	719206	737473	820449	794306	804872	0.890289	0.00306248	0.0375808	-0.167654	Nonsignificant	None
Q5T9L3	Protein wntless homolog	WLS	274877	279702	275973	305640	315756	311333	0.890454	0.000481013	0.0146967	-0.167387	Nonsignificant	None
Q7Z4W1	L-xylulose reductase	DCXR	170842	160333	153506	181768	178753	183763	0.890493	0.0193399	0.108053	-0.167324	Nonsignificant	None
P11413	Glucose-6-phosphate 1-dehydrogenase	G6PD	1223990	1208830	1210940	1316750	1381220	1393840	0.890501	0.00357536	0.0411001	-0.167311	Nonsignificant	None
Q2TB18	Protein asteroid homolog 1	ASTE1	38485.9	36463.3	30628.2	35201.3	39207.1	44147.9	0.890525	0.283941	0.51086	-0.167271	Nonsignificant	None
Q8TAA5	GrpE protein homolog 2, mitochondrial	GRPEL2	151087	144542	157955	162567	168961	177797	0.890559	0.0340607	0.147769	-0.167217	Nonsignificant	None
Q96AY4	Tetratricopeptide repeat protein 28	TTC28	50519.5	43789.8	46939.5	53560.1	47423	57623.1	0.890563	0.17802	0.391796	-0.167211	Nonsignificant	None
O00194	Ras-related protein Rab-27B	RAB27B	456766	427335	389297	436519	541212	452122	0.89058	0.241968	0.465564	-0.167183	Nonsignificant	None
Q6P1K2	Polyamine-modulated factor 1	PMF1	26165.4	39880.3	38052.3	53161.9	38208.9	25513.9	0.890604	0.663001	0.814669	-0.167144	Nonsignificant	None
O15439	ATP-binding cassette sub-family C member 4	ABCC4	186720	186151	187941	214031	205491	210176	0.890605	0.000810829	0.0198108	-0.167143	Nonsignificant	None
P09651	Heterogeneous nuclear ribonucleoprotein A1	HNRNPA1	8645640	8775570	8422470	9444860	10076700	9490420	0.890793	0.00980468	0.074238	-0.166837	Nonsignificant	None
Q5VST6	Alpha/beta hydrolase domain-containing protein 17B	ABHD17B	121851	106304	112291	122503	124987	134677	0.89083	0.0764101	0.239623	-0.166777	Nonsignificant	None
O00142	Thymidine kinase 2, mitochondrial	TK2	0	14858.6	15577.2	17227.2	15324.6	18696.3	0.890837	0.243534	0.467368	-0.166767	Nonsignificant	None
O94898	Leucine-rich repeats and immunoglobulin-like domains protein 2	LRIG2	32952.8	35644.8	37436.1	36631.7	39083.1	43309.8	0.890855	0.138599	0.341698	-0.166737	Nonsignificant	None
Q7Z2Z1	Treslin	TICRR	24884.3	12720.9	24490.2	24609.3	22183.9	22909.6	0.890859	0.565612	0.748147	-0.16673	Nonsignificant	None
Q8IVS2	Malonyl-CoA-acyl carrier protein transacylase, mitochondrial	MCAT	175083	180995	173244	193916	199712	200513	0.890903	0.0023054	0.0331953	-0.16666	Nonsignificant	None
P82675	Small ribosomal subunit protein uS5m	MRPS5	294917	275685	287552	323838	307535	331843	0.890926	0.0182285	0.105219	-0.166623	Nonsignificant	None
Q9UFN0	Protein NipSnap homolog 3A	NIPSNAP3A	188674	159549	168208	205035	189272	185316	0.890977	0.116013	0.307503	-0.166539	Nonsignificant	None
Q92796	Disks large homolog 3	DLG3	30961	27542.6	33519.9	38728.1	35998.3	28552.7	0.891018	0.343999	0.567778	-0.166474	Nonsignificant	None
Q9NYF8	Bcl-2-associated transcription factor 1	BCLAF1	1372560	1343920	1348070	1480700	1622620	1456920	0.891302	0.0345931	0.149181	-0.166014	Nonsignificant	None
P10070	Zinc finger protein GLI2	GLI2	33978.7	31992.6	43669.9	34507.7	43171.8	45322	0.891381	0.414179	0.629654	-0.165886	Nonsignificant	None
O43520	Phospholipid-transporting ATPase IC	ATP8B1	81371.8	94277.7	99163.6	102305	110165	95794	0.891486	0.173396	0.385658	-0.165716	Nonsignificant	None
P11117	Lysosomal acid phosphatase	ACP2	436446	433262	431091	462635	474762	521638	0.891547	0.0982257	0.277521	-0.165616	Nonsignificant	None
P48382	DNA-binding protein RFX5	RFX5	53157.4	34925	43771.5	46087.8	45838.2	55966.9	0.89155	0.439303	0.648808	-0.165613	Nonsignificant	None
P08648	Integrin alpha-5	ITGA5	3683230	3709950	3633680	4108870	4188890	4069900	0.891588	0.000423268	0.0144358	-0.165551	Nonsignificant	None
P48449	Lanosterol synthase	LSS	699016	681611	668228	767842	764198	765615	0.891716	0.0105266	0.0771351	-0.165344	Nonsignificant	None
B7ZAQ6	Golgi pH regulator A	GPR89A	296641	284898	313659	346194	319441	338261	0.891724	0.0346467	0.149255	-0.165331	Nonsignificant	None
Q9HBM1	Kinetochore protein Spc25	SPC25	154570	153336	145053	164931	173893	169096	0.891792	0.00978043	0.0742236	-0.165221	Nonsignificant	None
Q9Y296	Trafficking protein particle complex subunit 4	TRAPPC4	164339	136959	147595	158001	181364	163990	0.891802	0.162278	0.370915	-0.165205	Nonsignificant	None
Q9NYP9	Protein Mis18-alpha	MIS18A	64184.5	65069.4	75983.8	75885.9	87813.1	66414.2	0.891899	0.317188	0.54286	-0.165048	Nonsignificant	None
Q8IVT5	Kinase suppressor of Ras 1	KSR1	56732.7	57083.7	56287.5	67899.9	62317.5	60482.3	0.891999	0.0897948	0.263053	-0.164886	Nonsignificant	None
P55899	IgG receptor FcRn large subunit p51	FCGRT	140683	112235	142186	155477	136151	151309	0.892009	0.233648	0.455444	-0.164869	Nonsignificant	None
Q01081	Splicing factor U2AF 35 kDa subunit	U2AF1	1553670	1574730	1518550	1680850	1795690	1732920	0.892021	0.00715792	0.0618012	-0.16485	Nonsignificant	None
P29323	Ephrin type-B receptor 2	EPHB2	285833	263939	306629	312260	320753	327051	0.892025	0.0570944	0.20143	-0.164844	Nonsignificant	None
Q9Y3E7	Charged multivesicular body protein 3	CHMP3	248345	259298	250840	275964	294692	279600	0.892064	0.00988714	0.0742443	-0.16478	Nonsignificant	None
Q9Y3C7	Mediator of RNA polymerase II transcription subunit 31	MED31	97093.3	83315.7	107703	119239	96330.1	107398	0.892078	0.29602	0.522144	-0.164757	Nonsignificant	None
O00468	Agrin	AGRN	71752	75879.5	75616.2	83366.3	79796.2	87085.4	0.892106	0.022514	0.118259	-0.164713	Nonsignificant	None
O60513	Beta-1,4-galactosyltransferase 4	B4GALT4	71647.1	90731	71189.1	84684.1	88847.9	88261.7	0.89218	0.225337	0.447014	-0.164593	Nonsignificant	None
P17252	Protein kinase C alpha type	PRKCA	477031	445978	456186	507611	497205	541031	0.892194	0.0258978	0.126325	-0.164571	Nonsignificant	None
Q16739	Ceramide glucosyltransferase	UGCG	574797	561676	592339	625007	682570	629910	0.892296	0.0272599	0.130405	-0.164406	Nonsignificant	None
Q96EP5	DAZ-associated protein 1	DAZAP1	765791	718767	685072	823685	814702	793041	0.892327	0.0254661	0.125718	-0.164355	Nonsignificant	None
Q86TG7	Retrotransposon-derived protein PEG10	PEG10	83692	69156.4	84770	79558.7	85227.9	101503	0.892331	0.312798	0.537868	-0.16435	Nonsignificant	None
P32322	Pyrroline-5-carboxylate reductase 1, mitochondrial	PYCR1	337135	339184	322624	365573	367982	385862	0.892378	0.00824575	0.0672896	-0.164273	Nonsignificant	None
Q7L523	Ras-related GTP-binding protein A	RRAGA	143524	146648	142946	160134	167935	157272	0.892399	0.00679647	0.0601395	-0.164239	Nonsignificant	None
Q53H12	Acylglycerol kinase, mitochondrial	AGK	704563	687566	709932	798842	822135	734533	0.892402	0.0354149	0.150937	-0.164235	Nonsignificant	None
P50542	Peroxisomal targeting signal 1 receptor	PEX5	89935.7	78148.2	88998	89869	98233.3	99963.2	0.892443	0.102813	0.285455	-0.164169	Nonsignificant	None
Q15262	Receptor-type tyrosine-protein phosphatase kappa	PTPRK	134649	136633	124706	150180	149779	143730	0.89249	0.0199266	0.110102	-0.164092	Nonsignificant	None
O75943	Cell cycle checkpoint protein RAD17	RAD17	63027	55272.1	67671.2	70901.7	77722.9	59711.7	0.892645	0.307167	0.532108	-0.163842	Nonsignificant	None
Q9Y3D3	Small ribosomal subunit protein bS16m	MRPS16	411122	357314	378210	447974	390134	446354	0.892705	0.135649	0.337782	-0.163744	Nonsignificant	None
P51991	Heterogeneous nuclear ribonucleoprotein A3	HNRNPA3	5403060	5693570	5618580	6195140	6195730	6332280	0.892756	0.00243105	0.033783	-0.163662	Nonsignificant	None
P05455	Lupus La protein	SSB	360072	342442	359937	398146	388339	403574	0.892772	0.00444884	0.0463588	-0.163637	Nonsignificant	None
Q5JTV8	Torsin-1A-interacting protein 1	TOR1AIP1	1004050	1012050	997932	1111940	1124530	1139490	0.892793	0.000175307	0.00937833	-0.163603	Nonsignificant	None
Q02809	Procollagen-lysine,2-oxoglutarate 5-dioxygenase 1	PLOD1	1320280	1333590	1297690	1501030	1457400	1467610	0.892798	0.000715188	0.0184082	-0.163594	Nonsignificant	None
Q96E29	Transcription termination factor 3, mitochondrial	MTERF3	86528.9	83900.5	82213.4	87996	96423.6	98554.2	0.892813	0.0431337	0.169004	-0.163569	Nonsignificant	None
Q12983	BCL2/adenovirus E1B 19 kDa protein-interacting protein 3	BNIP3	148888	149487	155319	170925	163057	174124	0.892912	0.00944744	0.0728545	-0.16341	Nonsignificant	None
O95197	Reticulon-3	RTN3	1317330	1405670	1314760	1357260	1652660	1511890	0.892952	0.148804	0.354744	-0.163345	Nonsignificant	None
Q969Q6	Serine/threonine-protein phosphatase 2A regulatory subunit B subunit gamma	PPP2R3C	28282.1	0	12640.6	0	23418.8	22409.6	0.892955	0.783916	0.890455	-0.163341	Nonsignificant	None
Q86VY9	Transmembrane protein 200A	TMEM200A	406142	410869	400971	457005	462785	444190	0.892962	0.00141738	0.0262471	-0.16333	Nonsignificant	None
O43795	Unconventional myosin-Ib	MYO1B	1025600	1020320	1014580	1169900	1105450	1151920	0.892985	0.00328017	0.0386436	-0.163292	Nonsignificant	None
Q99708	DNA endonuclease RBBP8	RBBP8	52104.9	56245.1	37049	60666.5	50893.9	51262.9	0.892986	0.431844	0.642546	-0.16329	Nonsignificant	None
O95816	BAG family molecular chaperone regulator 2	BAG2	1262620	1286230	1317990	1458090	1427860	1443560	0.893136	0.00107711	0.0227699	-0.163049	Nonsignificant	None
Q9UBP9	PTB domain-containing engulfment adapter protein 1	GULP1	63250.8	76000.4	78681.3	81387.5	84171.8	78446.1	0.893146	0.159655	0.368965	-0.163032	Nonsignificant	None
Q69YN2	CWF19-like protein 1	CWF19L1	260128	261777	248570	298948	275835	287843	0.893174	0.0174339	0.102365	-0.162987	Nonsignificant	None
P42892	Endothelin-converting enzyme 1	ECE1	680501	676132	686858	743793	775001	769050	0.893195	0.00126503	0.0246531	-0.162953	Nonsignificant	None
P04181	Ornithine aminotransferase, mitochondrial	OAT	2217700	2321400	2343740	2537420	2570800	2597520	0.893209	0.0029782	0.0370346	-0.16293	Nonsignificant	None
Q96J02	E3 ubiquitin-protein ligase Itchy homolog	ITCH	214088	207526	196643	235927	222023	234222	0.893213	0.0213744	0.114496	-0.162924	Nonsignificant	None
Q9P0U3	Sentrin-specific protease 1	SENP1	85146.6	83174.3	86789.5	93597	96371.8	95635.7	0.89323	0.00159489	0.0275987	-0.162897	Nonsignificant	None
Q53GQ0	Very-long-chain 3-oxoacyl-CoA reductase	HSD17B12	1272630	1275270	1262860	1450560	1358860	1456750	0.893251	0.0391543	0.158768	-0.162863	Nonsignificant	None
Q96LZ7	Regulator of microtubule dynamics protein 2	RMDN2	27209.8	38200.8	36238.7	49483.9	32980.4	31332.1	0.893256	0.578838	0.759099	-0.162855	Nonsignificant	None
Q9NP66	High mobility group protein 20A	HMG20A	106693	113984	104160	131592	114912	117106	0.893367	0.0977125	0.276644	-0.162676	Nonsignificant	None
P09622	Dihydrolipoyl dehydrogenase, mitochondrial	DLD	1095100	1067880	1104160	1222580	1218050	1216230	0.893428	0.000300992	0.0123181	-0.162577	Nonsignificant	None
P49590	Histidine--tRNA ligase, mitochondrial	HARS2	153736	147305	144797	168511	158928	171553	0.893477	0.0188416	0.106783	-0.162497	Nonsignificant	None
O00635	E3 ubiquitin-protein ligase TRIM38	TRIM38	32763.5	42660.1	36392.1	33034.7	51545.1	40566.7	0.893478	0.506841	0.703885	-0.162495	Nonsignificant	None
Q6NW34	Nucleolus and neural progenitor protein	NEPRO	96711.6	85920.3	84340.4	99313	112297	87168.4	0.893546	0.267192	0.493226	-0.162386	Nonsignificant	None
Q14956	Transmembrane glycoprotein NMB	GPNMB	3266800	3137180	3016870	3536820	3560600	3445720	0.893553	0.00956085	0.0733417	-0.162375	Nonsignificant	None
P49257	Protein ERGIC-53	LMAN1	2960870	2895260	2880190	3307280	3219880	3249390	0.893599	0.000627021	0.017008	-0.1623	Nonsignificant	None
Q8NC60	Nitric oxide-associated protein 1	NOA1	229171	222841	205304	252810	233492	249256	0.893629	0.0483605	0.182156	-0.162252	Nonsignificant	None
P08195	Amino acid transporter heavy chain SLC3A2	SLC3A2	2613580	2550540	2565510	2898450	2895570	2855390	0.89366	0.000201011	0.00976471	-0.162202	Nonsignificant	None
P28715	DNA excision repair protein ERCC-5	ERCC5	38187	33975.1	37561.7	39170.6	36330.9	47266.1	0.893752	0.285405	0.511855	-0.162053	Nonsignificant	None
Q70JA7	Chondroitin sulfate synthase 3	CHSY3	28001.9	22218.9	23473.7	30015.6	0	24949.2	0.893839	0.395657	0.613274	-0.161914	Nonsignificant	None
P29374	AT-rich interactive domain-containing protein 4A	ARID4A	44538.2	42552.3	45773.9	53776.1	46373	48489.7	0.893874	0.0929386	0.268325	-0.161856	Nonsignificant	None
Q86V21	Acetoacetyl-CoA synthetase	AACS	234750	229386	228534	275317	251284	248227	0.893966	0.0356083	0.151405	-0.161708	Nonsignificant	None
P43243	Matrin-3	MATR3	1827200	1779870	1798810	2052010	2011290	1983730	0.893973	0.000898076	0.0206928	-0.161697	Nonsignificant	None
Q10713	Mitochondrial-processing peptidase subunit alpha	PMPCA	416347	394962	419796	447157	453796	475926	0.894127	0.0140633	0.0899984	-0.161448	Nonsignificant	None
Q86VR2	Reticulophagy regulator 3	RETREG3	298513	290983	220075	268805	336516	300054	0.894183	0.371208	0.593425	-0.161358	Nonsignificant	None
Q13571	Lysosomal-associated transmembrane protein 5	LAPTM5	42880.7	41096.9	0	49926.2	53067.6	37876.3	0.894203	0.469338	0.673952	-0.161326	Nonsignificant	None
P52739	Zinc finger protein 131	ZNF131	0	21375.7	20343.3	28110.5	18541.4	0	0.894262	0.659273	0.812184	-0.161231	Nonsignificant	None
Q9UIF8	Bromodomain adjacent to zinc finger domain protein 2B	BAZ2B	30837.5	27955.5	32138.5	31490.3	37072.6	33119.3	0.894272	0.158071	0.367148	-0.161215	Nonsignificant	None
Q2TAA5	GDP-Man:Man(3)GlcNAc(2)-PP-Dol alpha-1,2-mannosyltransferase	ALG11	353734	363204	340050	408400	399213	374180	0.894394	0.0272812	0.130406	-0.161018	Nonsignificant	None
Q14865	AT-rich interactive domain-containing protein 5B	ARID5B	18749.6	47047.6	35744.4	28480.9	40600.1	44444.6	0.894438	0.696546	0.83657	-0.160947	Nonsignificant	None
Q86X83	COMM domain-containing protein 2	COMMD2	221249	219604	207674	239018	240392	245597	0.894511	0.0057023	0.0542748	-0.160828	Nonsignificant	None
Q6PL18	ATPase family AAA domain-containing protein 2	ATAD2	511994	504186	494655	552237	585349	551394	0.894525	0.00836212	0.0676324	-0.160806	Nonsignificant	None
O43615	Mitochondrial import inner membrane translocase subunit TIM44	TIMM44	664306	640027	673245	734533	747530	728671	0.894535	0.00240544	0.0336556	-0.160791	Nonsignificant	None
Q32NB8	CDP-diacylglycerol--glycerol-3-phosphate 3-phosphatidyltransferase, mitochondrial	PGS1	85876.5	90747.5	80950.8	101946	97555.6	88439.9	0.894539	0.106745	0.291819	-0.160784	Nonsignificant	None
P31641	Sodium- and chloride-dependent taurine transporter	SLC6A6	183981	196969	187695	205784	237573	192286	0.894598	0.185113	0.400304	-0.160688	Nonsignificant	None
P04183	Thymidine kinase, cytosolic	TK1	520297	524527	547103	595780	599151	584547	0.894603	0.00267408	0.0351887	-0.16068	Nonsignificant	None
Q8N543	Prolyl 3-hydroxylase OGFOD1	OGFOD1	44568	43538.6	40959.1	52857.6	50359.4	41037.6	0.894708	0.248676	0.473966	-0.160512	Nonsignificant	None
Q969P0	Immunoglobulin superfamily member 8	IGSF8	166412	172685	171850	206547	184422	180104	0.894714	0.0760333	0.238716	-0.160502	Nonsignificant	None
Q96KF7	Small integral membrane protein 8	SMIM8	55103	44729.7	37152.9	50700.8	45837.5	56562.8	0.894739	0.425216	0.638018	-0.16046	Nonsignificant	None
Q6NUQ1	RAD50-interacting protein 1	RINT1	112168	125676	118641	120694	127288	150438	0.894747	0.227939	0.44967	-0.160449	Nonsignificant	None
Q9Y240	C-type lectin domain family 11 member A	CLEC11A	141902	143618	147112	152672	169164	161678	0.894766	0.0276127	0.131401	-0.160417	Nonsignificant	None
Q9Y4P3	Transducin beta-like protein 2	TBL2	350990	354417	339098	391887	377196	398236	0.89479	0.00621691	0.0567461	-0.160379	Nonsignificant	None
Q15334	Lethal(2) giant larvae protein homolog 1	LLGL1	110626	119029	114698	125928	126516	132398	0.894791	0.0133099	0.087412	-0.160378	Nonsignificant	None
Q12766	HMG domain-containing protein 3	HMGXB3	12486.4	10241.4	16719	19041.5	11494.7	13543	0.894907	0.627961	0.793311	-0.16019	Nonsignificant	None
O60637	Tetraspanin-3	TSPAN3	2064860	1841030	1978070	2102680	2145090	2326790	0.894959	0.0719311	0.229983	-0.160107	Nonsignificant	None
P31749	RAC-alpha serine/threonine-protein kinase	AKT1	221118	202296	191591	219005	237086	231072	0.894991	0.0765772	0.239752	-0.160054	Nonsignificant	None
Q5T440	Putative transferase CAF17, mitochondrial	IBA57	196534	188843	185161	226870	196662	213938	0.895004	0.0758961	0.238476	-0.160034	Nonsignificant	None
Q9BT22	Chitobiosyldiphosphodolichol beta-mannosyltransferase	ALG1	481028	539849	521664	585016	579593	558794	0.895055	0.0344996	0.149097	-0.159951	Nonsignificant	None
Q5VV42	Threonylcarbamoyladenosine tRNA methylthiotransferase	CDKAL1	175572	175511	188768	195611	198976	208489	0.895162	0.0227976	0.119279	-0.159779	Nonsignificant	None
P00491	Purine nucleoside phosphorylase	PNP	405859	412597	421203	465501	442506	476671	0.895269	0.0117199	0.0817099	-0.159607	Nonsignificant	None
P17948	Vascular endothelial growth factor receptor 1	FLT1	263994	248337	263697	305368	277827	283566	0.895319	0.0373238	0.154995	-0.159526	Nonsignificant	None
O75575	DNA-directed RNA polymerase III subunit RPC9	CRCP	29607.2	29374.8	35761.6	31221.6	38468.7	36126.8	0.895352	0.284408	0.511078	-0.159472	Nonsignificant	None
P17812	CTP synthase 1	CTPS1	910880	950264	937723	1085180	1004590	1036220	0.895354	0.014057	0.0899984	-0.15947	Nonsignificant	None
Q12913	Receptor-type tyrosine-protein phosphatase eta	PTPRJ	157864	151354	169304	170602	181568	182245	0.895413	0.0448782	0.173595	-0.159375	Nonsignificant	None
Q96BW1	Uracil phosphoribosyltransferase homolog	UPRT	33275.3	34427.9	42774.2	32246.2	40926.6	50202.9	0.895455	0.512346	0.707649	-0.159307	Nonsignificant	None
P22830	Ferrochelatase, mitochondrial	FECH	352534	360291	361471	397583	396748	405340	0.895492	0.000436963	0.0145072	-0.159247	Nonsignificant	None
Q9P1Z2	Calcium-binding and coiled-coil domain-containing protein 1	CALCOCO1	175460	179257	159952	196973	190801	186954	0.8955	0.0384208	0.15771	-0.159234	Nonsignificant	None
Q86UY6	N-alpha-acetyltransferase 40	NAA40	148001	130836	135523	162143	144755	155814	0.895503	0.0892265	0.262045	-0.15923	Nonsignificant	None
P05106	Integrin beta-3	ITGB3	168314	159962	160955	175705	191019	179509	0.895645	0.0231183	0.120278	-0.159001	Nonsignificant	None
Q9NXH8	Torsin-4A	TOR4A	286542	289250	287975	319870	327917	316570	0.895692	0.000634162	0.0170744	-0.158925	Nonsignificant	None
Q13873	Bone morphogenetic protein receptor type-2	BMPR2	107145	118576	111332	125279	123443	127544	0.895784	0.021039	0.113292	-0.158777	Nonsignificant	None
P78537	Biogenesis of lysosome-related organelles complex 1 subunit 1	BLOC1S1	54413.6	53678.4	63246.3	62507.9	64768	63994.7	0.89579	0.102178	0.284284	-0.158767	Nonsignificant	None
Q8IWY9	Codanin-1	CDAN1	32618.8	42751.8	46015.9	50694	43113.2	41699.1	0.8958	0.391683	0.609492	-0.158752	Nonsignificant	None
Q86T24	Transcriptional regulator Kaiso	ZBTB33	42393.5	76656.2	60123.7	82534	65342.3	52124.2	0.895865	0.627819	0.793253	-0.158647	Nonsignificant	None
Q9Y421	Protein FAM32A	FAM32A	92187.2	0	83323.2	92101.4	75641.8	126103	0.89593	0.636692	0.799405	-0.158542	Nonsignificant	None
Q15582	Transforming growth factor-beta-induced protein ig-h3	TGFBI	406719	387284	398545	426488	437605	466836	0.896027	0.0255409	0.125771	-0.158386	Nonsignificant	None
Q9P0J1	[Pyruvate dehydrogenase [acetyl-transferring]]-phosphatase 1, mitochondrial	PDP1	208992	207550	196268	238336	225115	220449	0.896052	0.0240707	0.1226	-0.158346	Nonsignificant	None
P08582	Melanotransferrin	MELTF	117676	108413	115534	124216	125010	132002	0.896112	0.0241516	0.122815	-0.158249	Nonsignificant	None
Q8WU79	Stromal membrane-associated protein 2	SMAP2	63157.3	62167.3	77697.9	72373.3	90060.4	64118.7	0.896139	0.439737	0.649331	-0.158205	Nonsignificant	None
Q9BPZ7	Target of rapamycin complex 2 subunit MAPKAP1	MAPKAP1	36303.9	35551.5	36300.4	35593.3	46169.7	38922.9	0.896176	0.312544	0.53777	-0.158146	Nonsignificant	None
O75718	Cartilage-associated protein	CRTAP	807845	780986	812864	887391	886110	906372	0.896197	0.00144827	0.0266103	-0.158112	Nonsignificant	None
A8MWY0	Endosome/lysosome-associated apoptosis and autophagy regulator family member 2	ELAPOR2	74215.2	75039.6	59011.3	71281	77966.8	83132.1	0.896231	0.267078	0.493226	-0.158057	Nonsignificant	None
Q13129	Zinc finger protein Rlf	RLF	35732.6	36760.8	44180	39329.7	45281	45559.8	0.896312	0.250183	0.47573	-0.157927	Nonsignificant	None
Q5QJE6	Deoxynucleotidyltransferase terminal-interacting protein 2	DNTTIP2	249981	246893	258294	278758	282227	281531	0.896325	0.00122433	0.0242642	-0.157906	Nonsignificant	None
P34897	Serine hydroxymethyltransferase, mitochondrial	SHMT2	3722590	3647740	3667750	4054440	4101640	4158090	0.896372	0.000340579	0.0130981	-0.15783	Nonsignificant	None
Q9H4A6	Golgi phosphoprotein 3	GOLPH3	212918	194471	201265	229613	218923	230453	0.896412	0.0230806	0.120278	-0.157766	Nonsignificant	None
Q7Z6J6	FERM domain-containing protein 5	FRMD5	25819.7	25290.7	0	0	27044.2	29968.7	0.896471	0.185413	0.400847	-0.157672	Nonsignificant	None
Q96BA8	Cyclic AMP-responsive element-binding protein 3-like protein 1	CREB3L1	57327.7	50219.6	49538.1	62043	50846.3	62324.4	0.896536	0.252827	0.47836	-0.157566	Nonsignificant	None
P55055	Oxysterols receptor LXR-beta	NR1H2	42977.7	56323.1	32662.2	46463.6	45143.1	55580	0.896569	0.540584	0.72972	-0.157514	Nonsignificant	None
Q9UPQ9	Trinucleotide repeat-containing gene 6B protein	TNRC6B	32550.9	43587.9	47571.5	46090.7	51051.7	40824.2	0.896668	0.426667	0.639258	-0.157353	Nonsignificant	None
O15085	Rho guanine nucleotide exchange factor 11	ARHGEF11	47120.9	49171.5	46630.2	52826.9	51462.9	55102	0.896675	0.0140216	0.0899984	-0.157343	Nonsignificant	None
Q96N66	Lysophospholipid acyltransferase 7	MBOAT7	727219	741610	729816	835661	795226	821100	0.896679	0.00259867	0.034869	-0.157337	Nonsignificant	None
Q8TDY2	RB1-inducible coiled-coil protein 1	RB1CC1	95255.6	88494.9	98228.2	104325	96544	113594	0.896699	0.130685	0.330752	-0.157304	Nonsignificant	None
Q9HBM0	Vezatin	VEZT	53346.1	48884.9	53681.8	52454.1	62438.9	58978.6	0.896712	0.144835	0.350385	-0.157283	Nonsignificant	None
Q14728	Major facilitator superfamily domain-containing protein 10	MFSD10	140489	141399	127617	152646	157301	146724	0.896718	0.0436367	0.170404	-0.157274	Nonsignificant	None
Q9NRG7	Epimerase family protein SDR39U1	SDR39U1	74885	64138	68222.4	72967.6	73974.5	84148.2	0.896816	0.169565	0.380766	-0.157117	Nonsignificant	None
O43708	Maleylacetoacetate isomerase	GSTZ1	153976	124457	143546	152016	160370	158112	0.896877	0.146602	0.351991	-0.157017	Nonsignificant	None
P13674	Prolyl 4-hydroxylase subunit alpha-1	P4HA1	1208710	1178980	1179150	1297030	1359150	1320230	0.897	0.0027094	0.0354357	-0.15682	Nonsignificant	None
Q99618	Cell division cycle-associated protein 3	CDCA3	112102	107996	118776	102232	137153	138398	0.897007	0.349848	0.57339	-0.156809	Nonsignificant	None
O75390	Citrate synthase, mitochondrial	CS	7191970	7296920	7095690	7930390	8243310	7886320	0.897114	0.00285327	0.0362078	-0.156637	Nonsignificant	None
P09211	Glutathione S-transferase P	GSTP1	1458360	1376420	1455600	1636450	1555850	1589860	0.897164	0.00999744	0.0747621	-0.156557	Nonsignificant	None
Q5SVZ6	Zinc finger MYM-type protein 1	ZMYM1	50211.2	32849.2	44374.6	48210.4	45000.4	48830.6	0.897168	0.405168	0.620914	-0.15655	Nonsignificant	None
A6NJ78	12S rRNA N4-methylcytidine (m4C) methyltransferase	METTL15	45708.4	43682	40714.3	43624.9	42195.7	59193.2	0.897188	0.427484	0.639671	-0.156517	Nonsignificant	None
Q9BT67	NEDD4 family-interacting protein 1	NDFIP1	258686	258313	247425	280766	291188	280021	0.897238	0.00481813	0.0485427	-0.156438	Nonsignificant	None
P12268	Inosine-5-monophosphate dehydrogenase 2	IMPDH2	1136610	1143140	1131680	1260740	1285780	1255510	0.897265	0.000194075	0.00976471	-0.156393	Nonsignificant	None
Q9BTE6	Alanyl-tRNA editing protein Aarsd1	AARSD1	113737	109547	100832	108351	122534	130334	0.897284	0.173283	0.385518	-0.156364	Nonsignificant	None
P31327	Carbamoyl-phosphate synthase [ammonia], mitochondrial	CPS1	86618.1	92150.1	82057.7	102005	95689.1	92982.1	0.897307	0.0657517	0.218416	-0.156326	Nonsignificant	None
Q92478	C-type lectin domain family 2 member B	CLEC2B	67042.4	82546.6	63988.6	64720.3	88860.1	84436	0.897323	0.434325	0.644596	-0.156301	Nonsignificant	None
Q5JRX3	Presequence protease, mitochondrial	PITRM1	637814	628470	622940	690761	703682	710858	0.897365	0.000594682	0.0166694	-0.156233	Nonsignificant	None
Q7Z449	Cytochrome P450 2U1	CYP2U1	191148	194158	191379	213881	207744	220975	0.897425	0.00508355	0.0505114	-0.156137	Nonsignificant	None
P27540	Aryl hydrocarbon receptor nuclear translocator	ARNT	21344.6	24537.5	17548.5	24798.8	23482.3	22397	0.897458	0.321283	0.546488	-0.156084	Nonsignificant	None
Q8N442	Translation factor GUF1, mitochondrial	GUF1	260139	258510	260837	272068	311458	285005	0.897476	0.124136	0.320743	-0.156054	Nonsignificant	None
Q8TD31	Coiled-coil alpha-helical rod protein 1	CCHCR1	5944.52	7040.02	4659.93	5260.87	0	7844.98	0.897537	0.6436	0.803519	-0.155957	Nonsignificant	None
P10586	Receptor-type tyrosine-protein phosphatase F	PTPRF	147705	138088	140358	156578	167491	150730	0.89754	0.0467525	0.178393	-0.155952	Nonsignificant	None
Q9BQ15	SOSS complex subunit B1	NABP2	57657.6	62324	61996.4	73120.9	44598.4	85023.6	0.89758	0.62315	0.789793	-0.155887	Nonsignificant	None
Q9Y5P4	Ceramide transfer protein	CERT1	52856.9	48321.6	53004.1	54041.4	60024.6	57709.5	0.897582	0.0650439	0.21734	-0.155884	Nonsignificant	None
Q99828	Calcium and integrin-binding protein 1	CIB1	16442.2	16842	14751.8	19112.3	15867.7	18535.1	0.897616	0.198724	0.417475	-0.15583	Nonsignificant	None
Q07352	mRNA decay activator protein ZFP36L1	ZFP36L1	66606.2	67180.9	47458.4	48371.8	72484.4	81048.5	0.897678	0.58882	0.766343	-0.155729	Nonsignificant	None
Q15797	Mothers against decapentaplegic homolog 1	SMAD1	193665	186812	179629	207951	207540	208379	0.897793	0.0340773	0.147769	-0.155546	Nonsignificant	None
Q8IWA5	Choline transporter-like protein 2	SLC44A2	403608	415890	444195	475468	454663	477337	0.897848	0.0269604	0.129502	-0.155456	Nonsignificant	None
Q14689	Disco-interacting protein 2 homolog A	DIP2A	50850.3	55438.5	62475.8	69060.1	55914.1	62978.7	0.897909	0.276877	0.503324	-0.155359	Nonsignificant	None
O15321	Transmembrane 9 superfamily member 1	TM9SF1	259950	290710	273621	300848	306815	310301	0.897945	0.0285158	0.133601	-0.155301	Nonsignificant	None
P18031	Tyrosine-protein phosphatase non-receptor type 1	PTPN1	1254110	1249240	1175660	1407010	1338320	1351790	0.89795	0.0133711	0.0875292	-0.155293	Nonsignificant	None
Q8WWV3	Reticulon-4-interacting protein 1, mitochondrial	RTN4IP1	77768.1	76035.9	81420	86370.1	88663.8	86907.1	0.898004	0.00677459	0.0601112	-0.155207	Nonsignificant	None
O60508	Pre-mRNA-processing factor 17	CDC40	163621	167603	166447	182436	180590	191140	0.898054	0.00554061	0.053103	-0.155126	Nonsignificant	None
Q5T7M9	Divergent protein kinase domain 1A	DIPK1A	28048.1	23977.1	34482.9	29829.7	35302.5	31192.8	0.898086	0.399374	0.616338	-0.155075	Nonsignificant	None
Q2NL82	Pre-rRNA-processing protein TSR1 homolog	TSR1	310789	306194	317126	355603	327155	357338	0.898099	0.026415	0.127418	-0.155054	Nonsignificant	None
O60678	Protein arginine N-methyltransferase 3	PRMT3	70025.2	70291.3	59845.7	74102.2	67059.1	81710	0.898107	0.237289	0.460239	-0.155041	Nonsignificant	None
Q96HH9	GRAM domain-containing protein 2B	GRAMD2B	55622.2	51781.7	56024.9	61319.8	53346.2	67297.8	0.898139	0.220709	0.442446	-0.154989	Nonsignificant	None
Q96F46	Interleukin-17 receptor A	IL17RA	114679	105168	120107	120739	122289	135420	0.898285	0.114783	0.306226	-0.154756	Nonsignificant	None
Q92845	Kinesin-associated protein 3	KIFAP3	35918	34244.6	34137.4	37195	40498.2	38414.3	0.898305	0.0248282	0.123907	-0.154722	Nonsignificant	None
Q9UBW8	COP9 signalosome complex subunit 7a	COPS7A	326154	352021	369017	393571	381885	390280	0.89831	0.0378744	0.156409	-0.154715	Nonsignificant	None
Q53HL2	Borealin	CDCA8	245409	240554	239945	268755	268213	271055	0.898375	0.000145252	0.00863622	-0.15461	Nonsignificant	None
O60313	Dynamin-like GTPase OPA1, mitochondrial	OPA1	744482	752439	733311	823514	826231	832576	0.898446	0.00016759	0.0093145	-0.154496	Nonsignificant	None
Q99504	Eyes absent homolog 3	EYA3	26514.5	31331.4	31973.1	40261.7	33206.5	26499.3	0.898482	0.478365	0.680488	-0.154438	Nonsignificant	None
Q86UT8	Centrosomal AT-AC splicing factor	CENATAC	73542.9	76133	67974.8	64024.3	88243.6	89964.9	0.898519	0.400275	0.617113	-0.15438	Nonsignificant	None
Q9Y3C0	WASH complex subunit 3	WASHC3	31833.6	37696.2	39940.2	37080.4	45087.1	39664.5	0.898532	0.289438	0.516518	-0.154358	Nonsignificant	None
Q13438	Protein OS-9	OS9	308524	296206	300509	337876	335995	333586	0.898539	0.000870714	0.0205703	-0.154348	Nonsignificant	None
Q5U5X0	Complex III assembly factor LYRM7	LYRM7	101407	99651.3	115301	112662	121279	118136	0.898551	0.0986576	0.27797	-0.154327	Nonsignificant	None
Q9BXS9	Solute carrier family 26 member 6	SLC26A6	50027	55480.4	50571.2	68455.2	46642.9	58602.1	0.898552	0.41992	0.634141	-0.154327	Nonsignificant	None
Q7Z7F7	Large ribosomal subunit protein mL55	MRPL55	881931	866899	753266	912450	929146	942567	0.898689	0.0863491	0.256913	-0.154107	Nonsignificant	None
Q9NYA1	Sphingosine kinase 1	SPHK1	112042	96383.5	108762	117189	101843	133886	0.898757	0.316348	0.541866	-0.153997	Nonsignificant	None
Q96RL7	Intermembrane lipid transfer protein VPS13A	VPS13A	96222.5	93925.7	99802.5	110158	108489	103960	0.898774	0.0124575	0.084377	-0.15397	Nonsignificant	None
P49790	Nuclear pore complex protein Nup153	NUP153	431389	435414	447299	493948	482971	485082	0.898838	0.00107938	0.0227699	-0.153867	Nonsignificant	None
O14777	Kinetochore protein NDC80 homolog	NDC80	302570	299630	293021	329232	332578	334138	0.898863	0.000451254	0.0145072	-0.153827	Nonsignificant	None
P56159	GDNF family receptor alpha-1	GFRA1	93474.9	88952	89649.5	92268	102083	108250	0.899126	0.104468	0.288388	-0.153405	Nonsignificant	None
P30414	NK-tumor recognition protein	NKTR	230078	221512	223574	250442	248489	251951	0.899161	0.00080358	0.0197517	-0.153348	Nonsignificant	None
O95297	Myelin protein zero-like protein 1	MPZL1	796823	791297	777423	856277	901635	872880	0.899175	0.00361436	0.0413178	-0.153326	Nonsignificant	None
Q9ULQ1	Two pore channel protein 1	TPCN1	93566.7	84024	94585.9	112395	87525.7	102775	0.899176	0.271565	0.497261	-0.153325	Nonsignificant	None
O60658	High affinity cAMP-specific and IBMX-insensitive 3,5-cyclic phosphodiesterase 8A	PDE8A	82728.5	76634.4	77984	94745.9	77523.5	91676.3	0.899226	0.189566	0.40639	-0.153244	Nonsignificant	None
Q92934	Bcl2-associated agonist of cell death	BAD	157864	159507	149588	191281	156524	171467	0.899257	0.172866	0.385009	-0.153195	Nonsignificant	None
Q9Y5L4	Mitochondrial import inner membrane translocase subunit Tim13	TIMM13	957047	985090	909797	1053490	1061000	1056890	0.899272	0.0388801	0.15842	-0.15317	Nonsignificant	None
Q9Y4K0	Lysyl oxidase homolog 2	LOXL2	232290	207333	202076	249649	245398	218527	0.899275	0.150213	0.356168	-0.153166	Nonsignificant	None
Q12772	Sterol regulatory element-binding protein 2	SREBF2	48525.7	54220.3	43162.4	51751	57787.6	52697.2	0.89936	0.215495	0.436483	-0.153029	Nonsignificant	None
Q9UKE5	TRAF2 and NCK-interacting protein kinase	TNIK	57133.9	63336.4	41714.7	68666.2	55130.4	56533.6	0.899378	0.47778	0.679997	-0.153001	Nonsignificant	None
P49069	Guided entry of tail-anchored proteins factor CAMLG	CAMLG	71697.5	74639.9	75259.9	77215.2	82124.7	87048.9	0.899381	0.0532719	0.192982	-0.152996	Nonsignificant	None
Q8NHP6	Motile sperm domain-containing protein 2	MOSPD2	199594	209887	202055	226365	231316	222262	0.899393	0.00493853	0.049476	-0.152976	Nonsignificant	None
Q9HCC0	Methylcrotonoyl-CoA carboxylase beta chain, mitochondrial	MCCC2	387815	402107	431353	439307	460786	457696	0.899459	0.0346236	0.149233	-0.152871	Nonsignificant	None
Q16514	Transcription initiation factor TFIID subunit 12	TAF12	71351.3	83519.7	78921.5	97851.3	71231	90843.3	0.899459	0.374378	0.596627	-0.15287	Nonsignificant	None
Q86U28	Iron-sulfur cluster assembly 2 homolog, mitochondrial	ISCA2	88520.4	88824.1	77854	87640.2	91772.3	104310	0.899465	0.198461	0.417048	-0.152861	Nonsignificant	None
P56178	Homeobox protein DLX-5	DLX5	9915.31	32042.4	24148.4	44691.6	0	4297.67	0.8996	0.895481	0.949911	-0.152645	Nonsignificant	None
Q9H9B1	Histone-lysine N-methyltransferase EHMT1	EHMT1	75482.3	81952.4	72820.6	93086.6	81644.5	81202.2	0.899669	0.145365	0.350897	-0.152534	Nonsignificant	None
P21589	5-nucleotidase	NT5E	2899120	2905030	2837130	3238610	3073400	3292810	0.899682	0.00985501	0.0742443	-0.152514	Nonsignificant	None
Q9NP92	Large ribosomal subunit protein mL65	MRPS30	298124	301494	300646	333717	330885	336042	0.899685	4.95248e-05	0.00494342	-0.152509	Nonsignificant	None
O75762	Transient receptor potential cation channel subfamily A member 1	TRPA1	89917.3	78976.8	80784	89893.1	100382	87225.7	0.899738	0.152205	0.359123	-0.152423	Nonsignificant	None
Q32P28	Prolyl 3-hydroxylase 1	P3H1	836786	803433	818632	929250	895965	907596	0.899752	0.00264151	0.0350692	-0.152401	Nonsignificant	None
Q96AM1	Mas-related G-protein coupled receptor member F	MRGPRF	551330	581787	567324	631958	558287	699522	0.899815	0.204922	0.42463	-0.152299	Nonsignificant	None
Q14257	Reticulocalbin-2	RCN2	1120480	1118510	1053030	1255650	1221780	1180990	0.899847	0.0168463	0.100355	-0.152248	Nonsignificant	None
Q96EY4	Translation machinery-associated protein 16	TMA16	141154	157749	159087	175703	149469	183785	0.89986	0.225138	0.446836	-0.152228	Nonsignificant	None
O75165	DnaJ homolog subfamily C member 13	DNAJC13	361613	364746	371067	416933	395733	406862	0.899878	0.00375961	0.0422119	-0.152199	Nonsignificant	None
P08559	Pyruvate dehydrogenase E1 component subunit alpha, somatic form, mitochondrial	PDHA1	1839810	1828170	1811470	2077880	2015480	1995740	0.899878	0.00146432	0.0266798	-0.152198	Nonsignificant	None
Q13951	Core-binding factor subunit beta	CBFB	313027	307449	287815	335651	322363	351239	0.899964	0.0409991	0.163549	-0.152061	Nonsignificant	None
Q9H6L2	Transmembrane protein 231	TMEM231	0	8496.65	8646.8	5973.78	13801.6	8796.57	0.900015	0.717828	0.850648	-0.15198	Nonsignificant	None
O43189	PHD finger protein 1	PHF1	76689.3	88756.7	80945	99300.8	85361.5	89065.4	0.900132	0.17075	0.382482	-0.151792	Nonsignificant	None
Q92624	Amyloid protein-binding protein 2	APPBP2	0	13745	9566.23	13299.4	16209.8	9334.46	0.900194	0.696373	0.83657	-0.151692	Nonsignificant	None
Q96DV4	Large ribosomal subunit protein mL38	MRPL38	509167	509345	521195	567020	586714	556681	0.900195	0.00416297	0.0442961	-0.151691	Nonsignificant	None
Q9UJX2	Cell division cycle protein 23 homolog	CDC23	116617	121237	111716	128698	131592	128015	0.900246	0.0120352	0.0829888	-0.151609	Nonsignificant	None
Q8WV93	AFG1-like ATPase	AFG1L	11928	18843.8	0	0	15321	18859.6	0.900271	0.703661	0.840552	-0.151569	Nonsignificant	None
Q9P0T7	Proton-transporting V-type ATPase complex assembly regulator TMEM9	TMEM9	252312	247871	266762	275142	275652	301091	0.900292	0.0513022	0.189404	-0.151536	Nonsignificant	None
O95831	Apoptosis-inducing factor 1, mitochondrial	AIFM1	1386510	1436260	1384920	1563740	1550810	1558940	0.900331	0.000847599	0.0204649	-0.151472	Nonsignificant	None
Q9H1Y0	Autophagy protein 5	ATG5	103723	96675.6	101241	108547	113292	113169	0.900395	0.0126678	0.0850425	-0.15137	Nonsignificant	None
Q9BSF4	Mitochondrial import inner membrane translocase subunit Tim29	TIMM29	181533	174992	188279	209259	196332	199466	0.900418	0.0213007	0.114243	-0.151334	Nonsignificant	None
Q9Y5L0	Transportin-3	TNPO3	148953	151037	147269	166102	162914	167701	0.90043	0.000755217	0.0189035	-0.151314	Nonsignificant	None
Q96B01	RAD51-associated protein 1	RAD51AP1	31019.3	31158.6	28486.9	33759.6	30238.6	36690.4	0.900448	0.179674	0.393194	-0.151286	Nonsignificant	None
Q6TCH7	Progestin and adipoQ receptor family member 3	PAQR3	33136.3	36014.3	0	45294.2	32001	37890.6	0.900509	0.50664	0.703885	-0.151187	Nonsignificant	None
Q643R3	Lysophospholipid acyltransferase LPCAT4	LPCAT4	42044.1	47875.5	42620.5	50530.8	45230.8	51413.7	0.900559	0.142555	0.346957	-0.151107	Nonsignificant	None
Q9NWU2	Glucose-induced degradation protein 8 homolog	GID8	79369.9	82336.7	98550	104604	90283.1	94082.1	0.900638	0.262236	0.488374	-0.150981	Nonsignificant	None
Q14677	Clathrin interactor 1	CLINT1	672124	668666	645683	729504	757390	718616	0.900686	0.00681447	0.0601617	-0.150903	Nonsignificant	None
Q969S9	Ribosome-releasing factor 2, mitochondrial	GFM2	213442	213972	228549	241107	248829	238321	0.90073	0.0147321	0.0922453	-0.150833	Nonsignificant	None
Q6YN16	Hydroxysteroid dehydrogenase-like protein 2	HSDL2	453190	457926	461347	498464	510728	514500	0.900748	0.00072658	0.0186332	-0.150804	Nonsignificant	None
O14672	Disintegrin and metalloproteinase domain-containing protein 10	ADAM10	741980	736687	762960	839033	829949	819643	0.900749	0.0010918	0.0228552	-0.150803	Nonsignificant	None
Q13586	Stromal interaction molecule 1	STIM1	239616	239949	245850	267512	264191	273639	0.900754	0.00147901	0.0268033	-0.150795	Nonsignificant	None
Q9H857	5-nucleotidase domain-containing protein 2	NT5DC2	486224	522919	511763	575300	552796	560293	0.900803	0.0117831	0.0820803	-0.150716	Nonsignificant	None
P54852	Epithelial membrane protein 3	EMP3	17259	24240.6	43539.9	29884.8	40681.2	23831.5	0.900866	0.753577	0.872556	-0.150616	Nonsignificant	None
Q9UK99	F-box only protein 3	FBXO3	15731.1	17261.9	17382.9	16562.7	19510.2	19843.9	0.900908	0.189652	0.406469	-0.150548	Nonsignificant	None
Q13547	Histone deacetylase 1	HDAC1	411398	426959	419929	514959	429434	452284	0.900914	0.150194	0.356168	-0.150539	Nonsignificant	None
Q6P2C8	Mediator of RNA polymerase II transcription subunit 27	MED27	71815.1	79044.4	53962.1	85020.6	56417.3	85894.8	0.900977	0.572389	0.753944	-0.150437	Nonsignificant	None
P18621	Large ribosomal subunit protein uL22	RPL17	4329910	4676470	4217540	4922860	5009750	4744390	0.900996	0.03793	0.156414	-0.150407	Nonsignificant	None
Q16880	2-hydroxyacylsphingosine 1-beta-galactosyltransferase	UGT8	76866.6	89837.5	83640.9	92672.3	95128.6	90048.2	0.901011	0.0848676	0.254634	-0.150384	Nonsignificant	None
Q32P41	tRNA (guanine(37)-N1)-methyltransferase	TRMT5	144668	135883	141437	148769	155997	163577	0.901023	0.0362506	0.152831	-0.150364	Nonsignificant	None
Q5T9A4	ATPase family AAA domain-containing protein 3B	ATAD3B	1661130	1626270	1581260	1798130	1824030	1780820	0.901106	0.00248373	0.034167	-0.150231	Nonsignificant	None
O94967	WD repeat-containing protein 47	WDR47	49097	65619	61824.6	61653.9	65938.2	68314.7	0.901146	0.29508	0.521345	-0.150167	Nonsignificant	None
Q5MNZ6	WD repeat domain phosphoinositide-interacting protein 3	WDR45B	46667	34840.6	46291.2	41474	50250.3	50090.8	0.901165	0.389439	0.608341	-0.150137	Nonsignificant	None
Q8N9N2	Activating signal cointegrator 1 complex subunit 1	ASCC1	190559	173305	197489	214410	196294	212203	0.901183	0.089096	0.26176	-0.150109	Nonsignificant	None
Q9H825	tRNA N(3)-methylcytidine methyltransferase METTL8, mitochondrial	METTL8	14567.9	6688.43	15429.9	14529.4	0	12609.9	0.901183	0.738486	0.863995	-0.150107	Nonsignificant	None
Q9BQB6	Vitamin K epoxide reductase complex subunit 1	VKORC1	773635	649088	699463	778058	787542	789205	0.901215	0.164139	0.373702	-0.150056	Nonsignificant	None
Q9UBU7	Protein DBF4 homolog A	DBF4	29275	24359.2	22570.2	33590.7	0	22780.5	0.901221	0.60174	0.774483	-0.150046	Nonsignificant	None
Q8TCB0	Interferon-induced protein 44	IFI44	46732.9	42223	32658.9	45101.2	43878.9	45954.6	0.901286	0.396762	0.614455	-0.149943	Nonsignificant	None
P36897	TGF-beta receptor type-1	TGFBR1	166506	153383	168297	186855	176518	178175	0.901464	0.0353208	0.15073	-0.149658	Nonsignificant	None
Q16585	Beta-sarcoglycan	SGCB	132453	136966	152673	142610	169550	156032	0.901536	0.195609	0.41378	-0.149543	Nonsignificant	None
Q7L9B9	Endonuclease/exonuclease/phosphatase family domain-containing protein 1	EEPD1	42282.6	40431.1	34756.2	43225.7	44416.8	42648.1	0.901599	0.139691	0.342942	-0.149442	Nonsignificant	None
Q6JQN1	Acyl-CoA dehydrogenase family member 10	ACAD10	70847	74393.2	66390.9	76987.7	76650	81090.8	0.9016	0.0473017	0.17951	-0.149441	Nonsignificant	None
Q9NWT1	p21-activated protein kinase-interacting protein 1	PAK1IP1	426241	398324	416432	435573	482483	458270	0.901674	0.0463367	0.177335	-0.149323	Nonsignificant	None
Q13093	Platelet-activating factor acetylhydrolase	PLA2G7	210522	216944	212479	221191	257300	231237	0.901676	0.100341	0.281065	-0.149318	Nonsignificant	None
Q12899	Tripartite motif-containing protein 26	TRIM26	168966	168932	189349	190632	204613	189488	0.901688	0.0836504	0.252649	-0.149299	Nonsignificant	None
Q9H7D7	WD repeat-containing protein 26	WDR26	220847	204461	218293	232382	239665	241687	0.901738	0.0159224	0.0969063	-0.14922	Nonsignificant	None
Q5VT06	Centrosome-associated protein 350	CEP350	60621.6	49526.4	58132.7	65980.1	57586.2	63033.3	0.901828	0.21646	0.437711	-0.149076	Nonsignificant	None
P49756	RNA-binding protein 25	RBM25	614153	625621	577094	651054	687667	675819	0.901877	0.0222995	0.117984	-0.148997	Nonsignificant	None
Q9NZJ0	Denticleless protein homolog	DTL	139710	118725	135659	140382	141419	155145	0.901928	0.148589	0.354744	-0.148915	Nonsignificant	None
Q9H7Z7	Prostaglandin E synthase 2	PTGES2	351416	358606	339972	368129	399147	396854	0.901956	0.0285841	0.133845	-0.148871	Nonsignificant	None
P05023	Sodium/potassium-transporting ATPase subunit alpha-1	ATP1A1	8555690	8305330	8394580	9556880	9232180	9211820	0.901957	0.0023811	0.0335562	-0.148869	Nonsignificant	None
O00462	Beta-mannosidase	MANBA	89331.5	78047.3	83401.4	92718.1	90612.1	94702.5	0.901981	0.0587541	0.204378	-0.148831	Nonsignificant	None
Q9C005	Protein dpy-30 homolog	DPY30	163707	144118	145796	170101	150187	182610	0.902014	0.22081	0.442539	-0.148778	Nonsignificant	None
Q86VZ4	Low-density lipoprotein receptor-related protein 11	LRP11	29642.3	27892.7	31484.6	40509.2	32620	25556.7	0.90205	0.508331	0.705082	-0.148721	Nonsignificant	None
Q9NW75	G patch domain-containing protein 2	GPATCH2	34925.2	35517.9	34765.7	37051.3	39642.4	39936.7	0.90207	0.0157397	0.0962849	-0.148688	Nonsignificant	None
A6NIZ1	Ras-related protein Rap-1b-like protein	RAP1BL	1815930	1710520	1839480	1975850	1991350	1980630	0.902166	0.0377874	0.156286	-0.148535	Nonsignificant	None
P08571	Monocyte differentiation antigen CD14	CD14	105173	137212	113028	139185	125056	129697	0.902205	0.288424	0.51511	-0.148472	Nonsignificant	None
P07099	Epoxide hydrolase 1	EPHX1	1360520	1395200	1400790	1590910	1517630	1498240	0.902259	0.00829788	0.0674158	-0.148386	Nonsignificant	None
Q9NRG9	Aladin	AAAS	474387	455063	468365	515136	515248	518814	0.902283	0.00098351	0.0216982	-0.148348	Nonsignificant	None
Q8IXI2	Mitochondrial Rho GTPase 1	RHOT1	306029	319879	301690	350429	345660	331829	0.902405	0.0129012	0.0855028	-0.148154	Nonsignificant	None
P49754	Vacuolar protein sorting-associated protein 41 homolog	VPS41	94914	98316.1	87436.5	104837	108690	97490.5	0.902414	0.0924875	0.267589	-0.148138	Nonsignificant	None
P15144	Aminopeptidase N	ANPEP	1071880	1096840	1060730	1194660	1211660	1172260	0.902439	0.00173568	0.0286548	-0.148099	Nonsignificant	None
Q9Y3Y2	Chromatin target of PRMT1 protein	CHTOP	387192	424170	416391	437885	459078	463503	0.90245	0.0323981	0.143944	-0.148081	Nonsignificant	None
Q13838	Spliceosome RNA helicase DDX39B	DDX39B	390264	383135	387688	431544	437182	417834	0.902474	0.00238548	0.0335562	-0.148043	Nonsignificant	None
P62805	Histone H4	H4C1	130208000	126283000	127681000	143813000	143588000	138271000	0.902507	0.00297298	0.0370346	-0.14799	Nonsignificant	None
P61160	Actin-related protein 2	ACTR2	2435550	2480320	2482530	2687070	2675780	2833020	0.902699	0.00735884	0.0627911	-0.147684	Nonsignificant	None
Q96CG8	Collagen triple helix repeat-containing protein 1	CTHRC1	175617	206882	163230	208807	207333	188373	0.902758	0.249577	0.474957	-0.147589	Nonsignificant	None
Q7L0Y3	tRNA methyltransferase 10 homolog C	TRMT10C	817534	784995	772246	866500	883001	880952	0.902801	0.00413245	0.0442443	-0.14752	Nonsignificant	None
Q9NVV4	Poly(A) RNA polymerase, mitochondrial	MTPAP	90462.6	96107.1	103022	108718	111695	100357	0.902802	0.104733	0.288925	-0.147519	Nonsignificant	None
O75436	Vacuolar protein sorting-associated protein 26A	VPS26A	901465	928338	940838	1004630	1006600	1057690	0.902807	0.00891433	0.0701575	-0.147511	Nonsignificant	None
Q9HCS4	Transcription factor 7-like 1	TCF7L1	60275.5	66357.8	74173.3	71064.5	69286.5	82062.1	0.902854	0.272818	0.498774	-0.147435	Nonsignificant	None
P14866	Heterogeneous nuclear ribonucleoprotein L	HNRNPL	2596460	2602340	2510510	2794510	2865000	2878630	0.902926	0.00219893	0.0324878	-0.14732	Nonsignificant	None
O75879	Glutamyl-tRNA(Gln) amidotransferase subunit B, mitochondrial	GATB	313427	321163	325993	348463	342345	373020	0.90295	0.0267757	0.128842	-0.147283	Nonsignificant	None
P23258	Tubulin gamma-1 chain	TUBG1	861974	858315	880486	936187	940744	1003340	0.902962	0.0148583	0.0926134	-0.147263	Nonsignificant	None
Q9UKX5	Integrin alpha-11	ITGA11	145516	135142	149378	161177	156620	158452	0.902965	0.0258134	0.126279	-0.147259	Nonsignificant	None
Q8N3V7	Synaptopodin	SYNPO	143878	166746	158507	182503	170882	166033	0.903186	0.112989	0.303518	-0.146905	Nonsignificant	None
P04844	Dolichyl-diphosphooligosaccharide--protein glycosyltransferase subunit 2	RPN2	3074880	2989060	3011410	3364000	3373280	3310480	0.903221	0.000554878	0.0161052	-0.146849	Nonsignificant	None
Q9H492	Microtubule-associated proteins 1A/1B light chain 3A	MAP1LC3A	1419290	1418040	1370250	1592340	1506990	1558820	0.903273	0.0071218	0.0616194	-0.146766	Nonsignificant	None
Q9NSK0	Kinesin light chain 4	KLC4	78334.3	83772.1	69502	91843.5	86207.3	78358.6	0.903276	0.22109	0.442884	-0.146762	Nonsignificant	None
P00742	Coagulation factor X	F10	457781	451764	458762	520659	502774	491328	0.903315	0.00518805	0.0510332	-0.146698	Nonsignificant	None
Q9Y6A5	Transforming acidic coiled-coil-containing protein 3	TACC3	69111.4	81487.1	73936.8	77756.1	83692.2	87101.4	0.903382	0.151224	0.357426	-0.146592	Nonsignificant	None
Q92947	Glutaryl-CoA dehydrogenase, mitochondrial	GCDH	730176	712162	657973	740509	763640	820580	0.903465	0.0808535	0.247397	-0.14646	Nonsignificant	None
Q969E2	Secretory carrier-associated membrane protein 4	SCAMP4	405517	414291	418724	466489	439146	465198	0.903489	0.0105041	0.0770395	-0.146422	Nonsignificant	None
Q9BYG3	MKI67 FHA domain-interacting nucleolar phosphoprotein	NIFK	486637	467406	456679	520893	524662	515754	0.903551	0.00534789	0.0519863	-0.146322	Nonsignificant	None
Q9NRX6	Protein kish-B	TMEM167B	198596	247369	220366	274366	245833	217233	0.903583	0.336179	0.560412	-0.146271	Nonsignificant	None
A8MTT3	Protein CEBPZOS	CEBPZOS	178627	202123	201958	229132	208363	207362	0.903624	0.120999	0.315609	-0.146206	Nonsignificant	None
Q6P2P2	Protein arginine N-methyltransferase 9	PRMT9	48071.9	40222.1	42707.8	50425.1	43303.8	51233.6	0.903694	0.2455	0.470149	-0.146093	Nonsignificant	None
P51636	Caveolin-2	CAV2	31642.8	32401.1	35986.8	38395	38979.8	33315.7	0.903697	0.188268	0.404668	-0.146089	Nonsignificant	None
Q9HB58	Sp110 nuclear body protein	SP110	73951.6	61489.5	70745.5	79746.8	71536.7	76866.8	0.903731	0.174756	0.387847	-0.146034	Nonsignificant	None
Q9UIW2	Plexin-A1	PLXNA1	129606	131412	129096	147902	138005	145723	0.903816	0.0109237	0.0786249	-0.145899	Nonsignificant	None
Q9H845	Complex I assembly factor ACAD9, mitochondrial	ACAD9	706448	711262	699337	771839	784310	786138	0.903838	0.000188334	0.00970314	-0.145865	Nonsignificant	None
Q9UHG3	Prenylcysteine oxidase 1	PCYOX1	2404680	2401990	2472380	2689110	2703720	2660290	0.903879	0.000607477	0.0167603	-0.145798	Nonsignificant	None
Q9NVJ2	ADP-ribosylation factor-like protein 8B	ARL8B	2031250	2023000	2070650	2337220	2219130	2219790	0.903892	0.00661168	0.0590148	-0.145777	Nonsignificant	None
Q9HCN8	Stromal cell-derived factor 2-like protein 1	SDF2L1	343549	426022	430320	449122	436283	441954	0.903969	0.270235	0.496047	-0.145655	Nonsignificant	None
Q9BYD2	Large ribosomal subunit protein bL9m	MRPL9	527597	530090	504660	553997	578135	596102	0.904014	0.0194805	0.108575	-0.145584	Nonsignificant	None
P60059	Protein transport protein Sec61 subunit gamma	SEC61G	61513	54888.1	59257.4	66265.7	65847.4	62189.6	0.904046	0.056376	0.19967	-0.145533	Nonsignificant	None
Q13795	ADP-ribosylation factor-related protein 1	ARFRP1	134224	115486	122114	136172	134779	140336	0.90405	0.0834865	0.252367	-0.145526	Nonsignificant	None
P51809	Vesicle-associated membrane protein 7	VAMP7	396814	399981	417583	457730	429597	455872	0.904094	0.0182672	0.10531	-0.145456	Nonsignificant	None
Q86SF2	N-acetylgalactosaminyltransferase 7	GALNT7	386525	399276	396337	438522	433710	435237	0.904142	0.000526603	0.0155045	-0.145378	Nonsignificant	None
Q15036	Sorting nexin-17	SNX17	234421	221598	224293	246799	255200	250426	0.904159	0.00640034	0.0576947	-0.145351	Nonsignificant	None
P42704	Leucine-rich PPR motif-containing protein, mitochondrial	LRPPRC	2202840	2221260	2197160	2390550	2487710	2444370	0.904219	0.0012905	0.0250301	-0.145256	Nonsignificant	None
Q3T906	N-acetylglucosamine-1-phosphotransferase subunits alpha/beta	GNPTAB	46608.7	38867.3	33644.5	34745.4	43033.7	53943.6	0.904328	0.565498	0.748147	-0.145082	Nonsignificant	None
P09110	3-ketoacyl-CoA thiolase, peroxisomal	ACAA1	348385	379971	361270	411524	394761	398555	0.904374	0.0214948	0.114765	-0.145009	Nonsignificant	None
Q14181	DNA polymerase alpha subunit B	POLA2	172981	168839	154621	179136	176763	193016	0.904404	0.0807013	0.247301	-0.14496	Nonsignificant	None
O15226	NF-kappa-B-repressing factor	NKRF	361411	378724	362641	410969	395039	413298	0.904429	0.00831307	0.0674355	-0.14492	Nonsignificant	None
Q04721	Neurogenic locus notch homolog protein 2	NOTCH2	342297	344471	333463	369632	374502	383850	0.904473	0.00258107	0.0348041	-0.144851	Nonsignificant	None
Q9UDT6	CAP-Gly domain-containing linker protein 2	CLIP2	3260.26	37131.8	42033.6	32867.7	28535.2	29719.8	0.904557	0.834633	0.917023	-0.144717	Nonsignificant	None
Q6V1X1	Dipeptidyl peptidase 8	DPP8	77988.6	94549.2	92770.3	107438	87517.4	98343.4	0.904566	0.297212	0.522595	-0.144702	Nonsignificant	None
Q13526	Peptidyl-prolyl cis-trans isomerase NIMA-interacting 1	PIN1	398436	405765	392932	427918	471675	423805	0.90459	0.0557901	0.198522	-0.144664	Nonsignificant	None
O60716	Catenin delta-1	CTNND1	798141	780210	781018	849171	865972	893049	0.904599	0.00412653	0.0442443	-0.144649	Nonsignificant	None
Q676U5	Autophagy-related protein 16-1	ATG16L1	189375	202784	202104	214420	208289	234132	0.904729	0.0798014	0.245697	-0.144443	Nonsignificant	None
Q96JA1	Leucine-rich repeats and immunoglobulin-like domains protein 1	LRIG1	75087	78726.7	83254.7	94459.3	85343.2	82203.3	0.904821	0.129868	0.329398	-0.144295	Nonsignificant	None
Q9GZY4	Cytochrome c oxidase assembly factor 1 homolog	COA1	53966.4	61054.5	60690.1	63670.1	61871.4	68652.3	0.904823	0.115195	0.306619	-0.144293	Nonsignificant	None
Q96GD4	Aurora kinase B	AURKB	189324	185155	193784	209567	207103	211322	0.904889	0.0020004	0.030893	-0.144187	Nonsignificant	None
Q14156	Protein EFR3 homolog A	EFR3A	203438	212556	222639	223842	235231	246678	0.904898	0.0602282	0.206491	-0.144172	Nonsignificant	None
P43155	Carnitine O-acetyltransferase	CRAT	216094	217225	207287	235116	232856	239874	0.905008	0.00398008	0.0437087	-0.143998	Nonsignificant	None
Q9Y375	Complex I intermediate-associated protein 30, mitochondrial	NDUFAF1	201428	202108	196059	226269	205355	230905	0.905009	0.0604526	0.206513	-0.143995	Nonsignificant	None
Q96MU7	YTH domain-containing protein 1	YTHDC1	296301	314033	281076	322940	333687	328305	0.905047	0.0357841	0.151688	-0.143935	Nonsignificant	None
P84157	Matrix-remodeling-associated protein 7	MXRA7	124250	119463	125858	140044	134866	133393	0.905139	0.00976504	0.0742236	-0.143789	Nonsignificant	None
O75928	E3 SUMO-protein ligase PIAS2	PIAS2	42711.4	39186.7	36871.9	46396.9	43266.8	41546.2	0.905191	0.134273	0.336124	-0.143706	Nonsignificant	None
Q86V81	THO complex subunit 4	ALYREF	2187220	2021270	2146280	2338210	2328080	2353890	0.905215	0.044349	0.172199	-0.143668	Nonsignificant	None
Q9H1B5	Xylosyltransferase 2	XYLT2	46220.4	40635.6	43031.2	44242.9	46685.5	52558.6	0.905219	0.199252	0.417807	-0.143661	Nonsignificant	None
P08473	Neprilysin	MME	1556340	1556920	1565130	1752310	1686450	1729400	0.905233	0.012304	0.0839243	-0.143639	Nonsignificant	None
P49116	Nuclear receptor subfamily 2 group C member 2	NR2C2	55307.8	59428.2	58350.4	62027.5	64311.8	64845.8	0.905334	0.0160629	0.0975047	-0.143478	Nonsignificant	None
Q53H96	Pyrroline-5-carboxylate reductase 3	PYCR3	188634	195608	188687	219922	209609	203305	0.905336	0.0204798	0.11119	-0.143475	Nonsignificant	None
Q9NQG5	Regulation of nuclear pre-mRNA domain-containing protein 1B	RPRD1B	200299	193285	200743	212001	225026	219431	0.905354	0.00985565	0.0742443	-0.143446	Nonsignificant	None
Q96BX8	MOB kinase activator 3A	MOB3A	0	17467.5	104487	0	75384.8	59308.1	0.905426	0.898736	0.952006	-0.143331	Nonsignificant	None
O75976	Carboxypeptidase D	CPD	377755	392886	390839	430071	428412	424228	0.905488	0.00132087	0.0251426	-0.143232	Nonsignificant	None
Q13950	Runt-related transcription factor 2	RUNX2	122809	107229	100183	113242	130144	121286	0.905529	0.23761	0.460534	-0.143168	Nonsignificant	None
Q5M775	Cytospin-B	SPECC1	89227	98141.7	97947	114929	96604.2	103544	0.905542	0.179043	0.392946	-0.143146	Nonsignificant	None
Q13555	Calcium/calmodulin-dependent protein kinase type II subunit gamma	CAMK2G	196962	184539	195790	210100	204611	222795	0.905546	0.0398317	0.160761	-0.14314	Nonsignificant	None
Q5TAQ9	DDB1- and CUL4-associated factor 8	DCAF8	86053.5	92230.2	89367.1	89662.5	108094	97797.2	0.905591	0.173487	0.385658	-0.143068	Nonsignificant	None
Q9NUJ3	T-complex protein 11-like protein 1	TCP11L1	80589.9	77324	108607	102090	96262.4	95946.9	0.905612	0.412275	0.628092	-0.143035	Nonsignificant	None
Q8WZ82	Esterase OVCA2	OVCA2	191849	182034	188401	205316	191992	223578	0.905616	0.111493	0.300384	-0.143029	Nonsignificant	None
Q9C0B5	Palmitoyltransferase ZDHHC5	ZDHHC5	103148	118511	104178	122713	115506	121570	0.905634	0.105941	0.290496	-0.143001	Nonsignificant	None
Q6PJ69	E3 ubiquitin-protein ligase TRIM65	TRIM65	61891.8	39711.8	28980.6	54204.5	50700.3	39274.5	0.905707	0.69336	0.835811	-0.142884	Nonsignificant	None
P02751	Fibronectin	FN1	971289	940198	979410	1056960	1063680	1071030	0.905763	0.00136002	0.0255902	-0.142794	Nonsignificant	None
Q9UPN9	E3 ubiquitin-protein ligase TRIM33	TRIM33	79366.2	78601	75516.8	88621.2	80908.6	88228.3	0.905826	0.0432064	0.169127	-0.142694	Nonsignificant	None
Q9H173	Nucleotide exchange factor SIL1	SIL1	102463	106286	103767	113369	114619	116985	0.905914	0.00218247	0.0323802	-0.142553	Nonsignificant	None
Q5VZL5	Zinc finger MYM-type protein 4	ZMYM4	148094	158112	165281	176564	173242	170564	0.906061	0.036665	0.153663	-0.14232	Nonsignificant	None
Q8NFW8	N-acylneuraminate cytidylyltransferase	CMAS	332682	352848	357327	389800	384924	376222	0.906087	0.0135796	0.0882136	-0.142279	Nonsignificant	None
Q969Q5	Ras-related protein Rab-24	RAB24	181479	182941	184520	206930	202534	196355	0.906112	0.00402127	0.0438855	-0.142238	Nonsignificant	None
O95999	B-cell lymphoma/leukemia 10	BCL10	43604.1	58395.4	51144.1	53589.3	53879.7	61531.2	0.906174	0.35004	0.573537	-0.14214	Nonsignificant	None
Q02539	Histone H1.1	H1-1	596249	608850	578232	648779	657812	661319	0.906206	0.00308982	0.0376903	-0.14209	Nonsignificant	None
Q2TBE0	CWF19-like protein 2	CWF19L2	61452.7	59692.2	61272.3	72073.4	63910.8	65303.8	0.90625	0.0715194	0.229204	-0.142019	Nonsignificant	None
P08240	Signal recognition particle receptor subunit alpha	SRPRA	300726	316327	304936	327721	346117	343524	0.906255	0.0126862	0.0850425	-0.142012	Nonsignificant	None
P05997	Collagen alpha-2(V) chain	COL5A2	171274	160761	139802	170232	166237	184144	0.90631	0.204114	0.424152	-0.141923	Nonsignificant	None
P13612	Integrin alpha-4	ITGA4	324154	329725	305744	354970	364557	339129	0.906454	0.033398	0.146261	-0.141694	Nonsignificant	None
Q9ULJ7	Ankyrin repeat domain-containing protein 50	ANKRD50	47681.6	50062.5	49205.1	49314.1	48197.5	64602.7	0.906454	0.4407	0.649566	-0.141694	Nonsignificant	None
Q16706	Alpha-mannosidase 2	MAN2A1	334846	329008	322223	360578	351713	375515	0.906482	0.0124215	0.084377	-0.141649	Nonsignificant	None
Q9Y5P8	Serine/threonine-protein phosphatase 2A regulatory subunit B subunit beta	PPP2R3B	38510.3	22726.4	22373.3	38819.9	25490.8	27913	0.9066	0.691057	0.834325	-0.141462	Nonsignificant	None
Q08379	Golgin subfamily A member 2	GOLGA2	159544	143969	161264	174923	169615	168111	0.906618	0.0532243	0.192982	-0.141433	Nonsignificant	None
P25942	Tumor necrosis factor receptor superfamily member 5	CD40	75004.9	73514	72667.1	87705.5	73978.4	82282.3	0.906626	0.134047	0.336042	-0.141421	Nonsignificant	None
O75461	Transcription factor E2F6	E2F6	20440.5	20913.9	23547.6	0	18713.3	29010.9	0.906626	0.619327	0.786579	-0.141421	Nonsignificant	None
Q8NBP0	Tetratricopeptide repeat protein 13	TTC13	181509	206965	179331	227905	187947	210407	0.906662	0.252232	0.478112	-0.141364	Nonsignificant	None
O15118	NPC intracellular cholesterol transporter 1	NPC1	1033930	1021250	1014220	1134550	1111880	1138900	0.906677	0.000490885	0.0148262	-0.14134	Nonsignificant	None
Q5BKT4	Dol-P-Glc:Glc(2)Man(9)GlcNAc(2)-PP-Dol alpha-1,2-glucosyltransferase	ALG10	164231	187465	165471	201341	176176	192855	0.906719	0.168473	0.379064	-0.141273	Nonsignificant	None
Q99943	1-acyl-sn-glycerol-3-phosphate acyltransferase alpha	AGPAT1	363679	399308	378866	438416	372005	448887	0.906731	0.20929	0.428904	-0.141254	Nonsignificant	None
Q7L0J3	Synaptic vesicle glycoprotein 2A	SV2A	296423	294166	290656	328765	299447	343662	0.906748	0.143376	0.348023	-0.141226	Nonsignificant	None
Q9NRM2	Zinc finger protein 277	ZNF277	29818.8	16096.4	30776.6	27532.2	24874.1	32172.5	0.90675	0.6397	0.801215	-0.141224	Nonsignificant	None
O95363	Phenylalanine--tRNA ligase, mitochondrial	FARS2	143264	132933	133931	158243	144998	149055	0.906769	0.0515114	0.19009	-0.141193	Nonsignificant	None
Q8WUY1	Protein THEM6	THEM6	342481	341437	358353	370351	386222	392847	0.90678	0.0144003	0.0912393	-0.141176	Nonsignificant	None
P53701	Holocytochrome c-type synthase	HCCS	791675	789281	796451	849780	893117	878878	0.906793	0.00324128	0.0385229	-0.141155	Nonsignificant	None
Q9Y2Z9	Ubiquinone biosynthesis monooxygenase COQ6, mitochondrial	COQ6	67515.1	62278.9	67255	71431	63696.6	82171.6	0.90681	0.296062	0.522144	-0.141128	Nonsignificant	None
Q9ULU4	MYND-type zinc finger-containing chromatin reader ZMYND8	ZMYND8	89632	95486.7	99040.2	106233	100112	107015	0.906813	0.0499729	0.186176	-0.141123	Nonsignificant	None
Q9NRR4	Ribonuclease 3	DROSHA	95774.1	97768.5	98670.8	104476	111586	106180	0.906814	0.0122785	0.0838896	-0.141122	Nonsignificant	None
P35625	Metalloproteinase inhibitor 3	TIMP3	622195	617162	629644	675341	700569	685057	0.906856	0.00145	0.0266103	-0.141054	Nonsignificant	None
P52849	Bifunctional heparan sulfate N-deacetylase/N-sulfotransferase 2	NDST2	32819.8	38799.6	26150.7	33620.5	32607.8	41575.8	0.906924	0.509567	0.706198	-0.140947	Nonsignificant	None
O15371	Eukaryotic translation initiation factor 3 subunit D	EIF3D	498455	491682	490376	553921	528344	550186	0.906926	0.00374785	0.0421376	-0.140943	Nonsignificant	None
O43166	Signal-induced proliferation-associated 1-like protein 1	SIPA1L1	110054	116010	112338	125764	122072	125282	0.906957	0.00516728	0.0509568	-0.140894	Nonsignificant	None
P10124	Serglycin	SRGN	221232	214624	202687	256474	236784	210740	0.907024	0.202104	0.421895	-0.140788	Nonsignificant	None
P07910	Heterogeneous nuclear ribonucleoproteins C1/C2	HNRNPC	17599400	17842300	17883900	19322900	19638600	19830300	0.907024	0.000454385	0.0145072	-0.140787	Nonsignificant	None
Q9BRK3	Matrix remodeling-associated protein 8	MXRA8	270771	292761	297212	305183	317092	326675	0.907049	0.0457795	0.176415	-0.140748	Nonsignificant	None
Q10570	Cleavage and polyadenylation specificity factor subunit 1	CPSF1	330409	333139	334912	374727	366957	359062	0.907076	0.00192941	0.0304642	-0.140705	Nonsignificant	None
Q9UMY1	U3 small nucleolar RNA-associated protein NOL7	NOL7	657408	660358	664019	742374	716927	725192	0.907206	0.000946093	0.0211578	-0.140498	Nonsignificant	None
P35606	Coatomer subunit beta	COPB2	1340590	1334740	1324260	1474280	1455100	1479300	0.907208	0.000100593	0.0072243	-0.140495	Nonsignificant	None
Q9NZM5	Ribosome biogenesis protein NOP53	NOP53	170358	174456	177802	202407	177434	196215	0.907231	0.0847268	0.254378	-0.140458	Nonsignificant	None
A5PLL7	Plasmanylethanolamine desaturase 1	PEDS1	129573	119621	116031	131922	152045	118573	0.907301	0.303258	0.528584	-0.140347	Nonsignificant	None
Q13610	Periodic tryptophan protein 1 homolog	PWP1	353778	322104	336227	383581	374463	357435	0.907331	0.0447834	0.173373	-0.140299	Nonsignificant	None
Q8IXM6	Nurim	NRM	348958	356999	334837	389427	369109	388463	0.907406	0.0187306	0.106539	-0.14018	Nonsignificant	None
Q99536	Synaptic vesicle membrane protein VAT-1 homolog	VAT1	4560790	4437950	4360980	4901380	4937220	4882170	0.907542	0.0016791	0.0282207	-0.139963	Nonsignificant	None
Q96RQ1	Endoplasmic reticulum-Golgi intermediate compartment protein 2	ERGIC2	384491	404999	357564	414390	428439	420886	0.907684	0.0532544	0.192982	-0.139738	Nonsignificant	None
Q12955	Ankyrin-3	ANK3	30792.2	29446.4	32102.1	28581.1	37633.4	35517.6	0.907685	0.332107	0.556914	-0.139736	Nonsignificant	None
Q8N357	Solute carrier family 35 member F6	SLC35F6	265293	254217	288198	323523	291403	274915	0.907699	0.191334	0.408862	-0.139714	Nonsignificant	None
P21926	CD9 antigen	CD9	442543	436665	451576	488909	481496	495599	0.907763	0.00162741	0.0277694	-0.139613	Nonsignificant	None
O94826	Mitochondrial import receptor subunit TOM70	TOMM70	1215310	1189180	1160610	1291410	1288580	1347270	0.907783	0.00822429	0.0672486	-0.139581	Nonsignificant	None
Q7Z699	Sprouty-related, EVH1 domain-containing protein 1	SPRED1	68220.1	80234.4	63283.7	81749.4	59207.1	92261.6	0.907898	0.549671	0.736067	-0.139398	Nonsignificant	None
Q9UKD2	mRNA turnover protein 4 homolog	MRTO4	869114	864264	839674	972964	952466	908609	0.90791	0.0144737	0.091269	-0.139379	Nonsignificant	None
O75923	Dysferlin	DYSF	133771	142348	132940	148791	149706	152048	0.90792	0.0119055	0.0823998	-0.139362	Nonsignificant	None
P30837	Aldehyde dehydrogenase X, mitochondrial	ALDH1B1	556588	608807	566620	664665	611769	631233	0.907923	0.0580111	0.203228	-0.139358	Nonsignificant	None
O15063	Granule associated Rac and RHOG effector protein 1	GARRE1	49393.3	52470.1	54212.1	60074.1	50781.1	61046	0.907937	0.21274	0.432616	-0.139336	Nonsignificant	None
Q9NRL3	Striatin-4	STRN4	129248	133895	131740	145562	143532	145787	0.908025	0.000936469	0.0211157	-0.139195	Nonsignificant	None
Q9HB09	Bcl-2-like protein 12	BCL2L12	74767.6	74980.2	57012.2	70481.6	70821	86399.1	0.90803	0.428867	0.640218	-0.139188	Nonsignificant	None
Q9Y2B1	Ribitol-5-phosphate xylosyltransferase 1	RXYLT1	0	39912.9	48712.1	45921.9	0	51678.4	0.90804	0.483258	0.684489	-0.139172	Nonsignificant	None
Q6UXN9	WD repeat-containing protein 82	WDR82	316721	290942	307495	356827	316836	334153	0.908061	0.0890976	0.26176	-0.13914	Nonsignificant	None
Q13685	Angio-associated migratory cell protein	AAMP	158005	144402	166405	177390	175941	162943	0.908068	0.115313	0.306619	-0.139127	Nonsignificant	None
P00750	Tissue-type plasminogen activator	PLAT	149329	138750	144095	158613	158244	159058	0.908091	0.0404665	0.162362	-0.139092	Nonsignificant	None
P40426	Pre-B-cell leukemia transcription factor 3	PBX3	0	21588.5	17369.3	0	26710.3	16187.3	0.908158	0.761374	0.877354	-0.138985	Nonsignificant	None
P82663	Small ribosomal subunit protein mS25	MRPS25	528595	540867	517313	547716	606465	593033	0.908174	0.0482992	0.182011	-0.138959	Nonsignificant	None
P04062	Lysosomal acid glucosylceramidase	GBA1	1635280	1614590	1599350	1802210	1736190	1800910	0.908211	0.00249238	0.0342284	-0.138901	Nonsignificant	None
Q9H9G7	Protein argonaute-3	AGO3	170176	141606	173506	178873	175429	180022	0.908228	0.246397	0.471536	-0.138874	Nonsignificant	None
Q9BUJ2	Heterogeneous nuclear ribonucleoprotein U-like protein 1	HNRNPUL1	735693	737495	734181	813683	823396	793317	0.908234	0.013133	0.0865488	-0.138864	Nonsignificant	None
Q86UY8	5-nucleotidase domain-containing protein 3	NT5DC3	254902	254123	272755	299983	284677	275938	0.908415	0.0475181	0.17986	-0.138577	Nonsignificant	None
Q8WVQ1	Soluble calcium-activated nucleotidase 1	CANT1	394385	379054	388426	426859	421483	430640	0.90843	0.00167608	0.0282207	-0.138554	Nonsignificant	None
Q9NZ08	Endoplasmic reticulum aminopeptidase 1	ERAP1	345868	370400	366222	393298	402798	395506	0.908433	0.0109181	0.0786249	-0.138549	Nonsignificant	None
O95478	Ribosome biogenesis protein NSA2 homolog	NSA2	334698	332614	324536	347204	371633	372923	0.908485	0.020246	0.110845	-0.138465	Nonsignificant	None
Q9Y446	Plakophilin-3	PKP3	29150.8	33473	27941.9	32516.4	42135.2	25031.6	0.908535	0.592146	0.768945	-0.138386	Nonsignificant	None
Q9H7B4	Histone-lysine N-methyltransferase SMYD3	SMYD3	183963	177753	195316	202640	201580	208864	0.908574	0.0292788	0.136202	-0.138325	Nonsignificant	None
Q9UGM6	Tryptophan--tRNA ligase, mitochondrial	WARS2	123781	133289	123485	137427	146426	134965	0.908641	0.0547245	0.196284	-0.138218	Nonsignificant	None
Q96LT4	Sphingomyelin synthase-related protein 1	SAMD8	150552	97671.5	129518	109888	175454	130356	0.908692	0.635817	0.798552	-0.138137	Nonsignificant	None
[truncated: 6,186 more rows]
