# Supplementary material for: 3.75 THz Repetitive Radiation Regulates Collagen Metabolism in Human Fetal Scleral Fibroblasts
Source: Cells. 2026 Jul 17;15(14):1285. doi: 10.3390/cells15141285 (PMC13406973; doi:10.3390/cells15141285)
Supplement: Supplementary file 1 [file cells-15-01285-s001.zip › Table S2. Differential heat shock proteins.xlsx]

## Sheet: Sheet1
Uniprot ID	Relevance score			Gene	Protein	Ratio	FDR
Q00613	127.892			TSPYL4	Q9UJ04	0.280735	0.43434
P04792	120.295			SAMD9L	Q8IVG5	0.287326	0.528584
P0DMV8	103.376			CPT1C	Q8TCG5	0.339847	0.257773
P07900	101.431			IFT57	Q9NWB7	0.355277	0.354486
P11142	101.122			RTEL1	Q9NZ71	0.362016	0.485037
P34932	95.0937			NME2	P22392	0.388311	0.00809078
P11021	77.6886			GABARAP	O95166	0.391816	0.0350692
P0DMV9	76.3265			LTBP2	Q14767	0.404754	0.583132
P08238	75.9782			CRAMP1	Q96RY5	0.410246	0.448114
P10809	70.4233			STON1	Q9Y6Q2	0.420099	0.596627
Q03933	65.929			PARD3B	Q8TEW8	0.428081	0.356987
P34931	65.57			DNPH1	O43598	0.434016	0.0489366
P25685	65.5145			GDF2	Q9UK05	0.459078	0.601131
Q9UJY1	64.1514			SAP30	O75446	0.47033	0.137833
Q16082	62.5018			ABHD2	P08910	0.477315	0.382667
O14558	60.6516			TMEM256	Q8N2U0	0.499471	0.0909304
P17066	59.418			TGM3	Q08188	0.504468	0.715809
P54652	58.8866			SSH1	Q8WYL5	0.51184	0.643023
P38646	58.1114			MSRB3	Q8IXL7	0.517663	0.243352
Q0VDF9	55.162			COBLL1	Q53SF7	0.519126	0.161976
Q92598	54.6992			POLR2M	Q6EEV4	0.527301	0.271268
Q12988	52.7034			PZP	P20742	0.527966	0.0593629
Q9ULV5	52.2279			CERK	Q8TCT0	0.533837	0.0735756
O95757	50.7931			MGST3	O14880	0.543749	0.0141441
P14625	49.619			ALMS1	Q8TCU4	0.544372	0.422184
O75506	47.5188			LDAF1	Q96B96	0.545175	0.444828
P31689	44.9853			TIMM17A	Q99595	0.545748	0.0187953
Q9UBY9	44.8703			PIP5K1C	O60331	0.547336	0.660432
O75190	42.8925			RHBDF1	Q96CC6	0.548739	0.201683
P02511	41.6526			CMTM6	Q9NX76	0.549021	0.493993
Q53FT3	41.1126			TANGO6	Q9C0B7	0.550444	0.426724
Q96MM6	40.4212			CSNK1G2	P78368	0.557219	0.186529
P48723	39.9366			EAF1	Q96JC9	0.558158	0.282168
P61604	39.6795			ANKRD40	Q6AI12	0.561077	0.520954
O43301	39.4501			SPPL2A	Q8TCT8	0.562269	0.0072243
P50454	38.929			CPM	P14384	0.563642	0.246016
Q9UDY4	38.5868			ZNF706	Q9Y5V0	0.564039	0.178393
P25686	37.6411			ZNF654	Q8IZM8	0.567707	0.573537
Q99615	37.1142			POLQ	O75417	0.567744	0.124277
P01375	36.0911			MRTFB	Q9ULH7	0.567956	0.498974
Q9BQS6	34.9706			CERS1	P27544	0.56815	0.176694
O60884	33.9039			DGCR2	P98153	0.568611	0.287573
O75953	33.4946			MT2A	P02795	0.570995	0.556914
Q8WXX5	32.8839			NFYA	P23511	0.572738	0.577221
O95817	32.1087			COA5	Q86WW8	0.573531	0.224191
Q96LI6	31.9364			ZBTB4	Q9P1Z0	0.573787	0.370345
Q9UNE7	31.9063			SS18	Q15532	0.575211	0.454699
Q9H3Z4	31.5536			WDR24	Q96S15	0.579898	0.163661
Q96LI6	31.0398			RHBDD1	Q8TEB9	0.582153	0.0932062
P05231	29.8365			SFXN5	Q8TD22	0.582713	0.597845
Q96EY1	29.7463			MGARP	Q8TDB4	0.582774	0.406557
O00206	29.343			SNAPC1	Q16533	0.58363	0.496957
O75031	28.9981			ALKBH2	Q6NS38	0.58687	0.527802
Q9UBS4	28.7748			TXN2	Q99757	0.587565	0.122371
Q4G112	28.6362			ARID3A	Q99856	0.591057	0.0926134
Q9UBS3	28.4089			TFPI	P10646	0.591165	0.00996741
Q8WW22	28.3811			MRPL33	O75394	0.591516	0.0140976
Q13217	26.8493			GSTT1	P30711	0.592488	0.0562294
Q99543	26.5886			H2BC26	Q8N257	0.595628	0.00083917
Q9UF47	25.9953			DNMT3A	Q9Y6K1	0.600308	0.276898
P02489	25.8056			GPSM3	Q9Y4H4	0.600406	0.181381
O75165	25.782			HSP90AB4P	Q58FF6	0.602731	0.0380673
Q8IXB1	25.7807			RHBDD3	Q9Y3P4	0.603024	0.660086
Q9UBD0	25.6883			TUBA4A	P68366	0.603136	0.00791626
P59910	25.613			SEMA3A	Q14563	0.603637	0.144967
Q8NHS0	25.5558			BDKRB2	P30411	0.606865	0.484888
P42574	24.972			MTMR4	Q9NYA4	0.608055	0.122371
C9JCN9	24.6137			SLX4	Q8IY92	0.608712	0.091216
P04637	24.4169			CENPL	Q8N0S6	0.608719	0.360586
Q9NNZ3	24.3219			UIMC1	Q96RL1	0.609185	0.195636
O75061	24.1427			DDX60L	Q5H9U9	0.610589	0.0854346
Q96KC8	24.126			CDC42EP3	Q9UKI2	0.613306	0.19272
Q5F1R6	23.872			TMEM39B	Q9GZU3	0.614078	0.586126
P09601	23.8538			AP5M1	Q9H0R1	0.614255	0.74901
Q9Y5T4	23.6412			PLEKHF2	Q9H8W4	0.614276	0.0255902
Q12931	23.1611			PCGF2	P35227	0.614316	0.577221
Q96DA6	23.0741			GCNT1	Q02742	0.622255	0.55763
Q9UBD0	23.0299			ZDHHC2	Q9UIJ5	0.627538	0.606288
O95433	22.8747			BOK	Q9UMX3	0.627804	0.263758
P22301	22.8256			SFMBT1	Q9UHJ3	0.627875	0.721266
Q9NX36	22.7066			NECTIN1	Q15223	0.628546	0.523947
Q9NXW2	22.6572			HLA-H	P01893	0.629157	0.00850618
Q02790	22.2805			C1orf21	Q9H246	0.629322	0.567335
A0A1B0GWH4	22.2237			TUT1	Q9H6E5	0.629683	0.339667
Q6Y2X3	21.9882			ARSI	Q5FYB1	0.630692	0.530209
P50502	21.8161			RPL39	P62891	0.632972	0.0291115
Q96LL9	21.4882			SEMA4F	O95754	0.63461	0.104573
Q8TBM8	21.4726			HNRNPAB	Q99729	0.636903	0.0245413
Q9NVH1	21.2725			MRPL27	Q9P0M9	0.637774	0.0205622
A0A1B0GTS1	21.2554			GNB5	O14775	0.640297	0.527341
P45983	21.2191			PEMT	Q9UBM1	0.64072	0.360586
Q9UKB3	21.2167			BMP4	P12644	0.640744	0.0359856
O75937	21.1261			ENPP4	Q9Y6X5	0.640744	0.0519018
Q6P3W2	20.8169			GLA	P06280	0.641665	0.251693
P04150	20.8141			FCHSD1	Q86WN1	0.641872	0.594836
P49137	20.702			SMIM12	Q96EX1	0.642137	0.0428593
Q9NZQ0	20.5793			ZSCAN25	Q6NSZ9	0.643862	0.707068
Q7Z6W7	20.4874			OAF	Q86UD1	0.645656	0.155739
Q9NVM6	20.4423			SLC35A3	Q9Y2D2	0.647345	0.115047
O60603	20.4054			FAM193B	Q96PV7	0.647584	0.696302
Q9Y2G8	20.2835			PBX1	P40424	0.647713	0.112191
P01584	20.1508			ZNF280D	Q6N043	0.648371	0.418065
Q8N4W6	20.1349			FLVCR1	Q9Y5Y0	0.648377	0.153182
Q16539	19.8711			POP4	O95707	0.648573	0.224387
P10145	19.8417			MON1A	Q86VX9	0.649506	0.514274
Q9H819	19.7871			CKS2	P33552	0.650757	0.13167
Q9NZL4	19.7587			ACTBL2	Q562R1	0.651684	0.0960646
P42345	19.6795			FZR1	Q9UM11	0.654097	0.143622
Q8N7S2	19.6626			TOR2A	Q5JU69	0.654354	0.191757
Q9H1X3	19.6626			GALNT12	Q8IXK2	0.656602	0.0335562
Q9Y547	19.5284			ADGRG1	Q9Y653	0.656842	0.536093
O75534	19.2615			TMEM260	Q9NX78	0.65688	0.451068
Q9Y4L1	19.1944			DCAF11	Q8TEB1	0.657699	0.133482
Q9UBK2	19.1311			AP2S1	P53680	0.659476	0.0144358
Q16665	18.8303			HECTD4	Q9Y4D8	0.659973	0.330912
Q16543	18.615			DCAF5	Q96JK2	0.660743	0.325673
P31749	18.5885			RSPRY1	Q96DX4	0.661756	0.17951
P00441	18.5019			HAPLN3	Q96S86	0.661776	0.693025
Q15185	18.3722			HPCAL1	P37235	0.663219	0.0145072
P28482	18.3119			PDSS1	Q5T2R2	0.663333	0.344819
Q99933	18.1367			IFIH1	Q9BYX4	0.663461	0.584346
P35228	18.0606			C1R	P00736	0.663524	0.231327
				MNT	Q99583	0.664878	0.262625
				CRIPT	Q9P021	0.664999	0.657019
				MAP1LC3B2	A6NCE7	0.665031	0.0152273
				PRKAB1	Q9Y478	0.665338	0.0282989
				TNRC18	O15417	0.665927	0.581741
				AASDHPPT	Q9NRN7	0.666471	0.0049616
				MMP2	P08253	0.667569	0.0472276
				TM7SF2	O76062	0.668046	0.191343
				PIGQ	Q9BRB3	0.669892	0.551507
				TUBAL3	A6NHL2	0.669994	0.156923
				PYROXD2	Q8N2H3	0.670232	0.27797
				PLEKHB2	Q96CS7	0.670889	0.0277694
				SLC25A16	P16260	0.670976	0.243802
				ZBTB5	O15062	0.6714	0.351038
				DEGS1	O15121	0.67236	0.0295947
				HSBP1	O75506	0.672961	0.0626898
				ELK3	P41970	0.673495	0.490538
				HBB	P68871	0.673819	0.0269383
				COMTD1	Q86VU5	0.673898	0.567461
				FADS3	Q9Y5Q0	0.675615	0.344879
				CYSTM1	Q9H1C7	0.675784	0.0807119
				ANKRD13C	Q8N6S4	0.676567	0.669757
				SDHAF2	Q9NX18	0.67708	0.122246
				TMEM101	Q96IK0	0.677113	0.292272
				AGFG2	O95081	0.677854	0.392982
				PDE4D	Q08499	0.678565	0.805826
				BRD9	Q9H8M2	0.680499	0.0648108
				NHLRC3	Q5JS37	0.680632	0.0562294
				TBCA	O75347	0.682738	0.106783
				TTC31	Q49AM3	0.68368	0.361419
				SIRT3	Q9NTG7	0.683992	0.0205494
				EXO1	Q9UQ84	0.684702	0.139963
				PTPN21	Q16825	0.68549	0.317672
				PIGM	Q9H3S5	0.685691	0.239752
				VANGL2	Q9ULK5	0.688589	0.0511617
				IGFBP4	P22692	0.689129	0.126279
				TMEM45A	Q9NWC5	0.690698	0.226414
				SPIN4	Q56A73	0.690805	0.514933
				PHF21A	Q96BD5	0.691241	0.163582
				ARL1	P40616	0.691667	0.163549
				PTRH1	Q86Y79	0.691721	0.143622
				SUSD5	O60279	0.692393	0.2217
				MPHOSPH9	Q99550	0.69242	0.0312589
				NDUFAF6	Q330K2	0.692979	0.250406
				VEGFA	P15692	0.694241	0.121481
				SH2B1	Q9NRF2	0.69483	0.383553
				HSP90AA4P	Q58FG1	0.695159	0.253824
				NDUFB1	O75438	0.696123	0.0422261
				FST	P19883	0.69669	0.119279
				NUAK1	O60285	0.69686	0.628092
				GCAT	O75600	0.69728	0.0275987
				RPUSD4	Q96CM3	0.697499	0.257773
				CCDC82	Q8N4S0	0.697518	0.199183
				TM2D3	Q9BRN9	0.698913	0.0646868
				SLC29A3	Q9BZD2	0.699009	0.389603
				TMED7	Q9Y3B3	0.699403	0.024317
				COA4	Q9NYJ1	0.699964	0.110199
				ABCG2	Q9UNQ0	0.700526	0.425825
				RPL37A	P61513	0.700983	0.1192
				NEK2	P51955	0.701211	0.635181
				ALDH8A1	Q9H2A2	0.701392	0.175113
				CDC42SE1	Q9NRR8	0.701822	0.0969063
				SCD	O00767	0.703426	0.0192074
				MBTPS1	Q14703	0.703732	0.183299
				SLC36A1	Q7Z2H8	0.704179	0.376801
				ZFHX3	Q15911	0.704868	0.365006
				PLPPR2	Q96GM1	0.705543	0.740378
				C18orf21	Q32NC0	0.705645	0.182503
				NAT1	P18440	0.705956	0.341189
				NPTN	Q9Y639	0.706245	0.0172704
				TINF2	Q9BSI4	0.706421	0.415711
				SEC11A	P67812	0.706458	0.00985235
				RAB31	Q13636	0.706899	0.00867399
				LAMP2	P13473	0.707471	0.0119587
				TUBB1	Q9H4B7	0.708466	0.839655
				FSD1	Q9BTV5	0.708935	0.454589
				BCAS3	Q9H6U6	0.709966	0.403949
				CNN1	P51911	0.710721	0.276906
				RCOR3	Q9P2K3	0.711447	0.227159
				TRAM1L1	Q8N609	0.711856	0.356858
				HDAC8	Q9BY41	0.712412	0.229983
				KDR	P35968	0.713478	0.445167
				SUSD1	Q6UWL2	0.714494	0.601716
				NUDT12	Q9BQG2	0.714704	0.249234
				TENT5A	Q96IP4	0.716122	0.32835
				SLC35F2	Q8IXU6	0.716317	0.0328085
				CISD3	P0C7P0	0.716458	0.251485
				SNRPC	P09234	0.716652	0.0731123
				EFR3B	Q9Y2G0	0.717401	0.293847
				CHML	P26374	0.717416	0.253932
				IKZF5	Q9H5V7	0.717553	0.648235
				F2R	P25116	0.71819	0.0565034
				SLC19A2	O60779	0.719531	0.0813379
				PPP1CA	P62136	0.719954	0.00845794
				ZNF428	Q96B54	0.720447	0.137767
				SLC25A6	P12236	0.720769	0.00867399
				BBS9	Q3SYG4	0.720925	0.842971
				NOTCH3	Q9UM47	0.72117	0.683042
				SINHCAF	Q9NP50	0.721919	0.113981
				DHRS4	Q9BTZ2	0.722732	0.177335
				EFEMP2	O95967	0.723038	0.0463775
				BNIP3L	O60238	0.724694	0.424215
				PRXL2C	Q7RTV5	0.725066	0.150324
				ZDHHC21	Q8IVQ6	0.725717	0.156923
				RAB6D	Q53S08	0.726003	0.192736
				BET1	O15155	0.726053	0.171226
				CALM1	P0DP23	0.726434	0.000917855
				SAYSD1	Q9NPB0	0.728135	0.600094
				METAP1D	Q6UB28	0.72836	0.599863
				PREB	Q9HCU5	0.73027	0.199183
				CD81	P60033	0.731194	0.152768
				VCAM1	P19320	0.731241	0.0851945
				QPRT	Q15274	0.731563	0.150591
				LDLRAD3	Q86YD5	0.732022	0.7718
				CDCA7L	Q96GN5	0.732993	0.27798
				COX11	Q9Y6N1	0.73357	0.206077
				DNAAF2	Q9NVR5	0.734243	0.809948
				SRPX2	O60687	0.734741	0.450112
				AK5	Q9Y6K8	0.734848	0.53926
				PIK3AP1	Q6ZUJ8	0.735038	0.561637
				PIAS3	Q9Y6X2	0.735306	0.438529
				C18orf32	Q8TCD1	0.735494	0.377498
				TNFRSF10A	O00220	0.735587	0.728296
				SNRPD1	P62314	0.736218	0.0335562
				TIMM8B	Q9Y5J9	0.736337	0.0467734
				CXCL8	P10145	0.736586	0.448114
				B4GALT3	O60512	0.73727	0.162848
				TRAF7	Q6Q0C0	0.737473	0.503324
				BST1	Q10588	0.737581	0.123907
				SOD1	P00441	0.738677	0.123245
				MT-CYB	P00156	0.738862	0.271851
				CENPA	P49450	0.73889	0.182659
				CHST2	Q9Y4C5	0.739427	0.0489862
				KCNMA1	Q12791	0.740229	0.206491
				RNF216	Q9NWF9	0.740505	0.771055
				SULT1A3	P0DMM9	0.740587	0.438929
				RPL35	P42766	0.740667	0.00863622
				SPNS1	Q9H2V7	0.740744	0.0399729
				ITFG1	Q8TB96	0.74111	0.145356
				NDUFAB1	O14561	0.742072	0.0110641
				TIMM8A	O60220	0.742407	0.0737441
				TIMM10	P62072	0.742658	0.0331953
				KIAA2013	Q8IYS2	0.742701	0.0146967
				MRPS18C	Q9Y3D5	0.743188	0.141516
				HSPA12A	O43301	0.743491	0.428703
				SLC5A6	Q9Y289	0.74351	0.165544
				SMYD2	Q9NRG4	0.743538	0.199963
				WDFY2	Q96P53	0.743686	0.252367
				PPP4C	P60510	0.744245	0.118094
				GATD3B	A0A0B4J2D5	0.744849	0.0378444
				SMARCD3	Q6STE5	0.74496	0.528688
				UMAD1	C9J7I0	0.745148	0.727313
				NCOA3	Q9Y6Q9	0.745575	0.312649
				TRIAP1	O43715	0.745628	0.0848693
				PIGX	Q8TBF5	0.745771	0.233285
				TMEM135	Q86UB9	0.745786	0.455084
				WNT5B	Q9H1J7	0.745829	0.118061
				MRPL32	Q9BYC8	0.745984	0.0511617
				TUBB3	Q13509	0.746305	0.00976471
				TARBP1	Q13395	0.746353	0.760652
				TNFRSF1A	P19438	0.746728	0.133482
				EMC8	O43402	0.746807	0.00702442
				COPE	O14579	0.746942	0.019787
				RNF19B	Q6ZMZ0	0.747112	0.137767
				TEAD1	P28347	0.747131	0.0385895
				RFFL	Q8WZ73	0.74714	0.409329
				PLAU	P00749	0.747235	0.0350692
				CD151	P48509	0.747237	0.0674158
				EBP	Q15125	0.747382	0.0683724
				BLOC1S3	Q6QNY0	0.74749	0.560731
				RCE1	Q9Y256	0.748241	0.319529
				ATP5MJ	P56378	0.748413	0.117403
				GEMIN8	Q9NWZ8	0.749705	0.0376903
				PRNP	P04156	0.750931	0.0111818
				THY1	P04216	0.751321	0.00451912
				SELENOM	Q8WWX9	0.751376	0.511078
				MMP3	P08254	0.751668	0.703215
				PIP	P12273	0.75243	0.681922
				PON2	Q15165	0.752994	0.0794375
				CIAO3	Q9H6Q4	0.753109	0.602164
				ASF1A	Q9Y294	0.753135	0.214723
				SLC2A3	P11169	0.753426	0.00156009
				MIX23	Q4VC31	0.754183	0.00390619
				VTN	P04004	0.754378	0.201683
				GJC1	P36383	0.754421	0.323527
				CLTCL1	P53675	0.755413	0.0499439
				PCNX3	Q9H6A9	0.755805	0.534465
				FAM234A	Q9H0X4	0.755954	0.0662741
				COX6B1	P14854	0.756123	0.0357762
				MRPS17	Q9Y2R5	0.756269	0.0895057
				RSL24D1	Q9UHA3	0.756519	0.115983
				BDH1	Q02338	0.756554	0.00518609
				GATA2	P23769	0.756665	0.203228
				FAM193A	P78312	0.757069	0.425627
				CA13	Q8N1Q1	0.758067	0.808232
				CEP164	Q9UPV0	0.758155	0.724662
				CLN6	Q9NWW5	0.758292	0.0747621
				PLSCR1	O15162	0.758663	0.122371
				INPP5K	Q9BT40	0.758864	0.228791
				DBI	P07108	0.758957	0.0794741
				SEH1L	Q96EE3	0.759089	0.0216281
				PBLD	P30039	0.759296	0.870691
				IGF2	P01344	0.759299	0.286347
				ADGRL4	Q9HBW9	0.760146	0.14935
				SPRY2	O43597	0.760208	0.144967
				SIK2	Q9H0K1	0.760421	0.486206
				CDK10	Q15131	0.760443	0.410358
				FBXO17	Q96EF6	0.761349	0.425825
				ATP2A3	Q93084	0.761641	0.392151
				NSD1	Q96L73	0.762172	0.25225
				NDUFB5	O43674	0.762343	0.0187606
				SEMA4C	Q9C0C4	0.762568	0.041895
				COA6	Q5JTJ3	0.762809	0.0565688
				CERS5	Q8N5B7	0.762931	0.0186332
				KLHL15	Q96M94	0.763426	0.478147
				RNF181	Q9P0P0	0.763615	0.0965448
				VRK3	Q8IV63	0.764028	0.0545993
				ATRAID	Q6UW56	0.764518	0.141784
				SLC31A1	O15431	0.764594	0.110867
				RBM47	A0AV96	0.765026	0.293321
				CSNK1G1	Q9HCP0	0.765863	0.0851945
				MTRES1	Q9P0P8	0.76622	0.278684
				COL6A1	P12109	0.766421	0.0308285
				GREM1	O60565	0.766704	0.0049616
				CFAP298	P57076	0.766876	0.520237
				UPK3BL1	B0FP48	0.76694	0.106845
				UQCRH	P07919	0.767341	0.0423951
				JRKL	Q9Y4A0	0.767385	0.613274
				KIF5C	O60282	0.767441	0.514115
				NFE2L1	Q14494	0.767838	0.758764
				NUDT4	Q9NZJ9	0.76818	0.172633
				YBX1	P67809	0.768438	0.0181609
				LZTS1	Q9Y250	0.768732	0.26847
				CTDSP2	O14595	0.768882	0.176746
				GDAP2	Q9NXN4	0.768978	0.217659
				MEX3A	A1L020	0.769089	0.836945
				TMEM131L	A2VDJ0	0.76925	0.52126
				RAD1	O60671	0.769463	0.2018
				RNF11	Q9Y3C5	0.769467	0.489145
				GRN	P28799	0.769733	0.00791626
				SIKE1	Q9BRV8	0.770178	0.339623
				ZCCHC10	Q8TBK6	0.770189	0.264203
				NFIB	O00712	0.770803	0.492045
				TACO1	Q9BSH4	0.771136	0.00985235
				HNRNPDL	O14979	0.771361	0.0225476
				FPGT	O14772	0.772785	0.852951
				SNUPN	O95149	0.77313	0.41774
				STK39	Q9UEW8	0.773476	0.0408342
				CHD9	Q3L8U1	0.773538	0.274489
				MAN2C1	Q9NTJ4	0.773803	0.00841131
				NDUFA11	Q86Y39	0.773958	0.00424243
				RPL38	P63173	0.774164	0.0016331
				RABGAP1L	Q5R372	0.77426	0.694512
				TPRA1	Q86W33	0.774462	0.450202
				ISOC2	Q96AB3	0.774605	0.0362282
				PSMG3	Q9BT73	0.774761	0.217709
				PSAP	P07602	0.774808	0.00162217
				BTN3A1	O00481	0.775636	0.848409
				STOML1	Q9UBI4	0.775961	0.221934
				BICD1	Q96G01	0.776219	0.736958
				SSR1	P43307	0.776646	0.0118032
				TLR2	O60603	0.776793	0.322482
				MT-ND1	P03886	0.777013	0.408675
				DUSP10	Q9Y6W6	0.777177	0.337782
				DIABLO	Q9NR28	0.77726	0.083503
				NDUFAF8	A1L188	0.777298	0.424453
				PIGH	Q14442	0.777651	0.190587
				TAF15	Q92804	0.77777	0.0571273
				SEMA3C	Q99985	0.777775	0.124161
				KYAT1	Q16773	0.778089	0.752618
				RPAIN	Q86UA6	0.778123	0.561637
				HPDL	Q96IR7	0.778344	0.446242
				CYC1	P08574	0.778613	0.00551078
				YIPF1	Q9Y548	0.778635	0.0145072
				POTEI	P0CG38	0.7787	0.205204
				SERINC3	Q13530	0.778725	0.0431085
				RNF130	Q86XS8	0.77876	0.271851
				POLK	Q9UBT6	0.779176	0.775246
				IFT20	Q8IY31	0.77935	0.556914
				C1GALT1C1	Q96EU7	0.77982	0.0439135
				MIF	P14174	0.779986	0.0281165
				PLCH1	Q4KWH8	0.780386	0.052679
				SNX21	Q969T3	0.780796	0.545032
				MTRF1	O75570	0.781229	0.28564
				CYCS	P99999	0.781308	0.0370346
				AP4S1	Q9Y587	0.781366	0.638678
				MFF	Q9GZY8	0.782171	0.0351621
				LGALS3	P17931	0.782355	0.0141357
				TM4SF1	P30408	0.782933	0.544964
				BAG4	O95429	0.783181	0.83338
				CPE	P16870	0.783357	0.567778
				ZGRF1	Q86YA3	0.783427	0.795016
				SPCS1	Q9Y6A9	0.783813	0.0390311
				ADGRE5	P48960	0.784025	0.0174777
				NKIRAS2	Q9NYR9	0.784299	0.599193
				DPYD	Q12882	0.784479	0.258072
				FIS1	Q9Y3D6	0.784537	0.24454
				ODR4	Q5SWX8	0.784775	0.117558
				MYADM	Q96S97	0.785179	0.014489
				DENND5A	Q6IQ26	0.785537	0.780617
				RTL8C	A6ZKI3	0.785613	0.0786249
				PISD	Q9UG56	0.785668	0.11092
				FBXO42	Q6P3S6	0.785697	0.496957
				NRP2	O60462	0.785761	0.0912393
				DYNC2I2	Q96EX3	0.787008	0.499887
				TMEM11	P17152	0.787143	0.0325362
				OGFOD2	Q6N063	0.787423	0.512341
				FIGNL1	Q6PIW4	0.787519	0.154398
				NDUFA6	P56556	0.787559	0.00726715
				PLA2G15	Q8NCC3	0.787577	0.0144358
				RAB3A	P20336	0.787729	0.0882136
				TERF1	P54274	0.787917	0.323004
				ABHD13	Q7L211	0.788023	0.273475
				CD59	P13987	0.788305	0.00494342
				MFSD5	Q6N075	0.788335	0.17241
				COQ7	Q99807	0.788391	0.242107
				ATP5MF	P56134	0.788488	0.0601739
				MRPS12	O15235	0.789014	0.131523
				SUOX	P51687	0.789065	0.0397048
				ATE1	O95260	0.789157	0.182503
				TRMT2B	Q96GJ1	0.789528	0.351139
				RAB2A	P61019	0.789684	0.0293922
				SDHD	O14521	0.790262	0.0354781
				BOLA2	Q9H3K6	0.79031	0.244997
				KLHL11	Q9NVR0	0.790384	0.084377
				MCUB	Q9NWR8	0.790589	0.249234
				CPEB4	Q17RY0	0.790614	0.197417
				PCOLCE	Q15113	0.790619	0.0359856
				CHM	P24386	0.790622	0.551544
				PLCXD1	Q9NUJ7	0.790867	0.130405
				TEPSIN	Q96N21	0.790909	0.378154
				HINT3	Q9NQE9	0.79107	0.0411585
				OPHN1	O60890	0.791147	0.596627
				MREG	Q8N565	0.791511	0.286271
				INIP	Q9NRY2	0.791889	0.278449
				DCAF10	Q5QP82	0.791902	0.707068
				MDFIC	Q9P1T7	0.792228	0.592976
				FAM114A2	Q9NRY5	0.792378	0.245561
				SLC35F5	Q8WV83	0.79249	0.710919
				BCL2L2	Q92843	0.792504	0.42808
				NDUFA8	P51970	0.79253	0.065085
				SLC36A4	Q6YBV0	0.792562	0.528688
				EFEMP1	Q12805	0.793207	0.256899
				PRPS2	P11908	0.793272	0.256899
				FEM1B	Q9UK73	0.793461	0.841711
				IQSEC2	Q5JU85	0.793515	0.490892
				KIF3C	O14782	0.793566	0.759699
				KIF16B	Q96L93	0.793668	0.142276
				C1GALT1	Q9NS00	0.79367	0.147406
				TM9SF2	Q99805	0.793697	0.00650572
				TYSND1	Q2T9J0	0.793997	0.514782
				SYVN1	Q86TM6	0.794082	0.0426262
				CCN3	P48745	0.794105	0.290939
				TPMT	P51580	0.794165	0.0378746
				GGT5	P36269	0.794222	0.770867
				SLC39A1	Q9NY26	0.794305	0.162507
				MRPL23	Q16540	0.794453	0.433857
				MT-ND5	P03915	0.794721	0.163083
				ZBTB10	Q96DT7	0.79479	0.336124
				GGH	Q92820	0.795476	0.00637764
				KRT9	P35527	0.795529	0.0165898
				ME3	Q16798	0.795632	0.442916
				EDIL3	O43854	0.795766	0.0125559
				RAB11B	Q15907	0.795878	0.123907
				CIAO2B	Q9Y3D0	0.796618	0.0695191
				CTSV	O60911	0.796759	0.503779
				LYST	Q99698	0.796765	0.813324
				RSF1	Q96T23	0.79699	0.0145072
				MRPL2	Q5T653	0.797442	0.0175261
				GPX3	P22352	0.797676	0.271292
				LIFR	P42702	0.797983	0.0960835
				MGLL	Q99685	0.798269	0.444828
				SLC7A2	P52569	0.79832	0.108576
				PTDSS1	P48651	0.798416	0.0766718
				SLC35E4	Q6ICL7	0.798435	0.51752
				TSPAN13	O95857	0.798469	0.178423
				BRMS1L	Q5PSV4	0.798596	0.275525
				GFER	P55789	0.799167	0.129096
				FAT4	Q6V0I7	0.799666	0.590252
				CNTROB	Q8N137	0.799972	0.405992
				ATP6V1D	Q9Y5K8	0.800227	0.0484514
				PDCD6	O75340	0.800251	0.110908
				PRDM15	P57071	0.800271	0.517983
				UTP18	Q9Y5J1	0.800313	0.0459833
				TMED2	Q15363	0.8004	0.0204361
				CD99	P14209	0.800404	0.0912669
				NLGN2	Q8NFZ4	0.800435	0.646381
				ARRDC3	Q96B67	0.800664	0.559863
				CEP295	Q9C0D2	0.800698	0.511078
				SNRNP27	Q8WVK2	0.800704	0.176579
				CSNK2A1	P68400	0.801312	0.0141441
				H2AZ1	P0C0S5	0.801455	0.00576397
				ATP11A	P98196	0.801689	0.206513
				MRPL18	Q9H0U6	0.801854	0.00390619
				SPRYD7	Q5W111	0.802119	0.0438883
				EHMT2	Q96KQ7	0.80223	0.0717483
				USP46	P62068	0.802358	0.32835
				UBASH3A	P57075	0.802641	0.60214
				GLIPR1	P48060	0.802759	0.025617
				ISCA1	Q9BUE6	0.802851	0.264989
				GTF2IRD1	Q9UHL9	0.802892	0.659012
				MYRF	Q9Y2G1	0.802917	0.615614
				ZNF770	Q6IQ21	0.803001	0.802478
				TAF3	Q5VWG9	0.803167	0.54594
				CERS6	Q6ZMG9	0.80321	0.130294
				TMX3	Q96JJ7	0.803223	0.03596
				TSPAN4	O14817	0.803437	0.210762
				TIMM10B	Q9Y5J6	0.803562	0.260132
				MFSD8	Q8NHS3	0.803914	0.048319
				RAB5IF	Q9BUV8	0.804097	0.0829888
				OLFML3	Q9NRN5	0.804416	0.516025
				FOXP4	Q8IVH2	0.804949	0.557919
				SFXN2	Q96NB2	0.805429	0.14566
				FOSL2	P15408	0.805469	0.253207
				TMEM97	Q5BJF2	0.805507	0.176896
				CCNH	P51946	0.805537	0.561959
				PRKAB2	O43741	0.80554	0.677739
				UBE2J2	Q8N2K1	0.805671	0.0739678
				FBXW8	Q8N3Y1	0.805785	0.21734
				NSUN2	Q08J23	0.805796	0.00377127
				KTI12	Q96EK9	0.805932	0.0994288
				MCOLN3	Q8TDD5	0.806267	0.150112
				SLC46A3	Q7Z3Q1	0.806438	0.101158
				NCAM2	O15394	0.806496	0.0854207
				SEL1L	Q9UBV2	0.806508	0.00890225
				TPRG1L	Q5T0D9	0.806622	0.031124
				DCUN1D3	Q8IWE4	0.806813	0.324708
				SPARC	P09486	0.807316	0.0135774
				NLE1	Q9NVX2	0.807677	0.041184
				RELL1	Q8IUW5	0.807746	0.13315
				RAB38	P57729	0.807781	0.617113
				ENTPD4	Q9Y227	0.808054	0.415714
				PREX1	Q8TCU6	0.808184	0.306619
				RNFT2	Q96EX2	0.808408	0.639671
				NEMP2	A6NFY4	0.808994	0.379064
				CCDC8	Q9H0W5	0.809004	0.444218
				PLP2	Q04941	0.809066	0.0437087
				CLCN5	P51795	0.809074	0.577329
				ECI2	O75521	0.809086	0.0145072
				MTMR14	Q8NCE2	0.809107	0.279291
				SLC35B1	P78383	0.809172	0.549892
				PPIC	P45877	0.8092	0.109085
				UBL3	O95164	0.809513	0.158377
				PEAR1	Q5VY43	0.809587	0.0913048
				IDH3G	P51553	0.809716	0.0168921
				MRPL48	Q96GC5	0.809725	0.0459833
				KIT	P10721	0.809817	0.532174
				PDCD1LG2	Q9BQ51	0.809969	0.21282
				DOCK6	Q96HP0	0.810097	0.491364
				NDUFA9	Q16795	0.810132	0.0697111
				FADD	Q13158	0.810276	0.602888
				SLC9A7	Q96T83	0.810656	0.484888
				NHEJ1	Q9H9Q4	0.810744	0.186529
				CASP6	P55212	0.810752	0.271108
				IDH2	P48735	0.811338	0.000886675
				ASAP3	Q8TDY4	0.81187	0.184855
				RWDD2B	P57060	0.812088	0.780121
				FAM136A	Q96C01	0.812307	0.0811313
				ERLEC1	Q96DZ1	0.812351	0.0274367
				PRKAG2	Q9UGJ0	0.812381	0.25043
				TBL1XR1	Q9BZK7	0.812402	0.037098
				TTMP	Q5BVD1	0.812641	0.676175
				PIGK	Q92643	0.812645	0.036967
				GNB4	Q9HAV0	0.812878	0.0443518
				BRIX1	Q8TDN6	0.812905	0.0277694
				RRAS	P10301	0.812985	0.131177
				H2BC12	O60814	0.813238	0.0196053
				ATP2B4	P23634	0.813604	0.0335562
				MROH1	Q8NDA8	0.813614	0.291522
				RALB	P11234	0.814138	0.0330719
				WDR19	Q8NEZ3	0.81433	0.681043
				KLHL12	Q53G59	0.814559	0.631085
				PDK3	Q15120	0.814638	0.0145072
				ZNHIT1	O43257	0.814667	0.702266
				MRPS7	Q9Y2R9	0.814824	0.00556459
				LAMA1	P25391	0.814841	0.565145
				RPS16	P62249	0.814916	0.0134522
				PHPT1	Q9NRX4	0.815108	0.332594
				NDUFA13	Q9P0J0	0.815122	0.00949109
				STARD3NL	O95772	0.815666	0.144376
				KLHL25	Q9H0H3	0.815821	0.722292
				H2AC21	Q8IUE6	0.81585	0.0545993
				XRCC3	O43542	0.815957	0.211518
				ANK1	P16157	0.815971	0.643023
				RNF144B	Q7Z419	0.816023	0.503461
				CDC7	O00311	0.816147	0.495207
				GANAB	Q14697	0.816478	0.00546446
				OGFOD3	Q6PK18	0.816976	0.0238945
				CTR9	Q6PD62	0.817343	0.0209877
				SECTM1	Q8WVN6	0.817407	0.0992806
				SLC2A10	O95528	0.817527	0.657066
				NDUFV3	P56181	0.817611	0.567816
				OGDHL	Q9ULD0	0.817688	0.0913048
				DCAKD	Q8WVC6	0.817785	0.103859
				ERN1	O75460	0.817998	0.179405
				ATP6V0A4	Q9HBG4	0.818307	0.270883
				PASK	Q96RG2	0.81844	0.531321
				TGFB1	P01137	0.81847	0.106149
				C16orf87	Q6PH81	0.818524	0.736866
				DBR1	Q9UK59	0.818549	0.339623
				HSPG2	P98160	0.818856	0.291505
				REV1	Q9UBZ9	0.818889	0.83783
				MFAP2	P55001	0.818929	0.46208
				SPOCK1	Q08629	0.819075	0.465702
				LACTB	P83111	0.819117	0.0238945
				PFDN4	Q9NQP4	0.819474	0.279034
				SLCO4A1	Q96BD0	0.819512	0.239752
				TIAM1	Q13009	0.819543	0.746367
				SPATA20	Q8TB22	0.819654	0.344879
				SRSF5	Q13243	0.819749	0.0275987
				INTS14	Q96SY0	0.819752	0.149897
				SMARCAD1	Q9H4L7	0.819933	0.105882
				CETN3	O15182	0.820004	0.368965
				SNRPD3	P62318	0.820238	0.0511779
				RPAP2	Q8IXW5	0.820252	0.611884
				CLCN2	P51788	0.820767	0.687467
				ACSS3	Q9H6R3	0.820909	0.13567
				CXorf38	Q8TB03	0.820941	0.0240808
				ACP6	Q9NPH0	0.821042	0.457571
				NPR2	P20594	0.821117	0.0574922
				FTL	P02792	0.821165	0.347965
				WDR13	Q9H1Z4	0.821266	0.469581
				SLC25A4	P12235	0.82156	0.0113734
				MACROD1	Q9BQ69	0.821625	0.201299
				PREPL	Q4J6C6	0.821642	0.127418
				ACVR2A	P27037	0.821717	0.269681
				TUBA1C	Q9BQE3	0.82175	0.00179063
				DIS3	Q9Y2L1	0.821776	0.00114412
				SOAT1	P35610	0.821834	0.0543649
				COX15	Q7KZN9	0.821842	0.176629
				MFSD14A	Q96MC6	0.821901	0.428904
				RASGRF2	O14827	0.821945	0.492477
				C2CD2	Q9Y426	0.822107	0.31346
				STXBP1	P61764	0.822404	0.0268033
				SP140L	Q9H930	0.822427	0.258229
				GAB1	Q13480	0.822482	0.775355
				POFUT1	Q9H488	0.822623	0.0370346
				MRPL57	Q9BQC6	0.822701	0.203233
				EI24	O14681	0.822808	0.569488
				BRI3BP	Q8WY22	0.822814	0.424913
				NDUFS2	O75306	0.823072	0.0565423
				HVCN1	Q96D96	0.823122	0.247014
				TOLLIP	Q9H0E2	0.823221	0.0377555
				ZNF143	P52747	0.823374	0.319209
				FUNDC1	Q8IVP5	0.823615	0.122246
				PKNOX1	P55347	0.823618	0.382317
				PSEN1	P49768	0.823701	0.0811379
				MRPL3	P09001	0.823795	0.136202
				WASH3P	C4AMC7	0.823942	0.5228
				ENTPD5	O75356	0.824089	0.67424
				ARK2N	Q96B23	0.824119	0.397247
				GNG10	P50151	0.824159	0.0624123
				SPRED2	Q7Z698	0.824402	0.305767
				ADCY3	O60266	0.824495	0.0378746
				MRI1	Q9BV20	0.8245	0.124546
				TMEM147	Q9BVK8	0.824501	0.178393
				SDF2	Q99470	0.824521	0.0322015
				ACOX1	Q15067	0.824596	0.0472544
				B4GALT6	Q9UBX8	0.824661	0.165074
				SIX4	Q9UIU6	0.824721	0.858649
				ANO6	Q4KMQ2	0.82478	0.0196053
				TRAF6	Q9Y4K3	0.824874	0.0220098
				HRH1	P35367	0.824912	0.360586
				MRPL46	Q9H2W6	0.825299	0.07541
				COX16	Q9P0S2	0.825309	0.110102
				LYPD1	Q8N2G4	0.82542	0.682077
				CCL2	P13500	0.825515	0.517983
				CEND1	Q8N111	0.825725	0.631824
				MRPL34	Q9BQ48	0.825917	0.106783
				C6orf89	Q6UWU4	0.826152	0.26957
				PEX26	Q7Z412	0.826245	0.732669
				GSTM4	Q03013	0.826374	0.368965
				BSG	P35613	0.826477	0.0100715
				FYN	P06241	0.826577	0.351739
				PTPRG	P23470	0.826659	0.0344184
				TAF1	P21675	0.826794	0.677739
				ACBD6	Q9BR61	0.827098	0.168774
				BECN1	Q14457	0.827211	0.361419
				MEGF9	Q9H1U4	0.827292	0.616231
				BCAT2	O15382	0.827416	0.273661
				PHKA1	P46020	0.827511	0.649417
				IGFBP3	P17936	0.827675	0.668286
				MCUR1	Q96AQ8	0.827728	0.0814913
				WDR91	A4D1P6	0.827936	0.722547
				ELOVL5	Q9NYP7	0.828795	0.129685
				COX17	Q14061	0.828801	0.388188
				CD200	P41217	0.828988	0.396315
				LRIG3	Q6UXM1	0.829092	0.582946
				MRPL4	Q9BYD3	0.830031	0.0275987
				CD320	Q9NPF0	0.830074	0.0220324
				TMEM161A	Q9NX61	0.830186	0.478112
				RPS26	P62854	0.830249	0.121857
				GPX4	P36969	0.830327	0.0838896
				FBN2	P35556	0.830354	0.00451912
				TRIM47	Q96LD4	0.830365	0.213944
				EMB	Q6PCB8	0.830876	0.485754
				MGST1	P10620	0.831023	0.0093145
				RPL3	P39023	0.831031	0.0126648
				DNAJB5	O75953	0.8312	0.239623
				NDUFB7	P17568	0.831216	0.245697
				IFNAR1	P17181	0.831239	0.309522
				GNAI2	P04899	0.831513	0.00976471
				DRAM1	Q8N682	0.831786	0.777627
				MT-ATP8	P03928	0.831836	0.0282989
				C1QBP	Q07021	0.831882	0.0747621
				INO80D	Q53TQ3	0.83196	0.408862
				GALNT6	Q8NCL4	0.832007	0.427844
				ADAMTS12	P58397	0.832067	0.224967
				LAMTOR3	Q9UHA4	0.832113	0.0769413
				NOTCH1	P46531	0.832198	0.445435
				FKBP14	Q9NWM8	0.83223	0.0912393
				MARCHF5	Q9NX47	0.832259	0.048319
				KCT2	Q8NC54	0.83226	0.176694
				TMEM62	Q0P6H9	0.832329	0.395382
				MIF4GD	A9UHW6	0.832344	0.275102
				CENPS	Q8N2Z9	0.832484	0.513907
				NCOA6	Q14686	0.832525	0.409251
				ALDH5A1	P51649	0.832757	0.0111818
				PLPP1	O14494	0.832818	0.123703
				VAMP4	O75379	0.832873	0.403777
				TOR1A	O14656	0.832885	0.106783
				CEP128	Q6ZU80	0.832921	0.424215
				SPTLC3	Q9NUV7	0.83295	0.510476
				TRA2B	P62995	0.833092	0.00841131
				LRRC8C	Q8TDW0	0.833158	0.082149
				CEP76	Q8TAP6	0.833431	0.204573
				GAS6	Q14393	0.833608	0.125428
				TRIT1	Q9H3H1	0.833622	0.308125
				ACAT2	Q9BWD1	0.833636	0.0717483
				TGFBRAP1	Q8WUH2	0.833879	0.192982
				DOLK	Q9UPQ8	0.833952	0.203441
				RUNX3	Q13761	0.833968	0.165532
				ST7	Q9NRC1	0.833996	0.0787469
				ZNF292	O60281	0.834253	0.206513
				PDGFRA	P16234	0.834294	0.41471
				DTWD2	Q8NBA8	0.834556	0.196117
				OGDH	Q02218	0.834643	0.018662
				CLOCK	O15516	0.83466	0.391242
				STARD7	Q9NQZ5	0.834789	0.11073
				WRN	Q14191	0.834802	0.159319
				EPHA4	P54764	0.834867	0.210128
				CELF1	Q92879	0.83498	0.0129041
				SEZ6L2	Q6UXD5	0.835049	0.0504311
				OPA3	Q9H6K4	0.835212	0.222247
				MATN3	O15232	0.835307	0.327742
				UQCC2	Q9BRT2	0.835415	0.15842
				ANGPTL2	Q9UKU9	0.835416	0.228404
				HABP2	Q14520	0.835428	0.607997
				PIP4K2C	Q8TBX8	0.835459	0.112516
				ADRM1	Q16186	0.835553	0.465623
				SLC35B3	Q9H1N7	0.835715	0.563664
				USP12	O75317	0.83575	0.72972
				SUSD6	Q92537	0.835805	0.351147
				TMEM68	Q96MH6	0.835806	0.382371
				MRPL58	Q14197	0.835914	0.028913
				SHISA4	Q96DD7	0.835979	0.543122
				CIRBP	Q14011	0.835984	0.0359856
				CLCN7	P51798	0.836159	0.0201697
				TPBG	Q13641	0.836205	0.0472945
				HIBCH	Q6NVY1	0.836393	0.0608991
				NET1	Q7Z628	0.836586	0.528194
				PLXNA3	P51805	0.836733	0.922659
				ACSF2	Q96CM8	0.836805	0.017008
				PLAUR	Q03405	0.836842	0.0389763
				CD46	P15529	0.836887	0.0433679
				AGMAT	Q9BSE5	0.83698	0.119279
				ADCK1	Q86TW2	0.83703	0.831468
				CDIP1	Q9H305	0.837084	0.151317
				ANKIB1	Q9P2G1	0.837154	0.328589
				DEF8	Q6ZN54	0.83743	0.392946
				TPST2	O60704	0.837487	0.437711
				MSL1	Q68DK7	0.837587	0.427273
				LCLAT1	Q6UWP7	0.8376	0.0140976
				RTKN	Q9BST9	0.837612	0.706954
				RHOC	P08134	0.837638	0.0805327
				FAM185A	Q8N0U4	0.837664	0.763785
				RNPS1	Q15287	0.837746	0.00556459
				SHB	Q15464	0.837776	0.317672
				UBP1	Q9NZI7	0.837782	0.120331
				RMND1	Q9NWS8	0.838042	0.244512
				SF3B5	Q9BWJ5	0.838056	0.265486
				GNB1	P62873	0.838076	0.0350692
				RPL27A	P46776	0.838295	0.103859
				CHAF1A	Q13111	0.838371	0.0308285
				DEPDC1B	Q8WUY9	0.838559	0.811153
				GMIP	Q9P107	0.838718	0.734416
				ATAD2B	Q9ULI0	0.838774	0.790791
				GRAMD1A	Q96CP6	0.839146	0.563744
				PLSCR3	Q9NRY6	0.839402	0.286347
				MRPL10	Q7Z7H8	0.839408	0.0838896
				B3GLCT	Q6Y288	0.839557	0.0542748
				ZRSR2	Q15696	0.839695	0.156414
				SATB2	Q9UPW6	0.840106	0.543122
				PLXNA2	O75051	0.840232	0.199183
				NUDT15	Q9NV35	0.840266	0.388717
				VPS26C	O14972	0.840299	0.198235
				RAB21	Q9UL25	0.840369	0.0545993
				MAP3K11	Q16584	0.84037	0.662573
				GABPA	Q06546	0.840479	0.183236
				MRPS35	P82673	0.840667	0.0251426
				CBX5	P45973	0.840682	0.0344231
				DMD	P11532	0.8409	0.306619
				TPP1	O14773	0.840913	0.107829
				POMP	Q9Y244	0.840946	0.631499
				GLG1	Q92896	0.841363	0.00576627
				ITGA7	Q13683	0.841398	0.32124
				RHOD	O00212	0.841488	0.355934
				HABP4	Q5JVS0	0.841533	0.585216
				RBM42	Q9BTD8	0.841607	0.155999
				CELSR2	Q9HCU4	0.841718	0.550558
				MRPL13	Q9BYD1	0.841739	0.0275987
				NEK6	Q9HC98	0.841805	0.0742443
				PAFAH1B2	P68402	0.841963	0.404332
				PIGB	Q92521	0.842096	0.543431
				METTL14	Q9HCE5	0.842166	0.489723
				MFGE8	Q08431	0.842245	0.0238945
				HTRA1	Q92743	0.842342	0.396783
				PIAS4	Q8N2W9	0.842549	0.613939
				AURKAIP1	Q9NWT8	0.842554	0.0838896
				ABHD10	Q9NUJ1	0.842559	0.0339006
				NUDT19	A8MXV4	0.842601	0.220286
				SUV39H2	Q9H5I1	0.842639	0.244561
				DYNLT3	P51808	0.842723	0.620081
				DDR2	Q16832	0.842832	0.0337812
				IRAK2	O43187	0.842856	0.571923
				CD63	P08962	0.842933	0.00160439
				RNF19A	Q9NV58	0.842994	0.637812
				CYB5R3	P00387	0.843104	0.0241524
				HLA-A	P04439	0.843232	0.021684
				DPP4	P27487	0.843409	0.0188229
				CRELD2	Q6UXH1	0.843582	0.155232
				R3HDM4	Q96D70	0.843783	0.590349
				PPOX	P50336	0.84389	0.203608
				GET3	O43681	0.844003	0.126526
				CLN3	Q13286	0.844099	0.549892
				PSENEN	Q9NZ42	0.844154	0.495259
				SRSF7	Q16629	0.844299	0.00340926
				C4BPA	P04003	0.844487	0.0406252
				ATP5PF	P18859	0.844493	0.191227
				LMAN2	Q12907	0.84454	0.0448221
				HEATR5A	Q86XA9	0.844587	0.554193
				ANAPC11	Q9NYG5	0.844703	0.523841
				ATRX	P46100	0.844736	0.0221416
				DCAF16	Q9NXF7	0.844742	0.347965
				TRPS1	Q9UHF7	0.84482	0.417807
				CEP97	Q8IW35	0.84489	0.0175261
				MRPL39	Q9NYK5	0.844901	0.0673382
				FMN2	Q9NZ56	0.844916	0.729013
				RHPN2	Q8IUC4	0.84507	0.715809
				FASTKD2	Q9NYY8	0.845155	0.154398
				SRSF4	Q08170	0.845235	0.103859
				UQCRQ	O14949	0.845238	0.144967
				NAPA	P54920	0.845352	0.0209877
				FBXO4	Q9UKT5	0.845496	0.580676
				PDXP	Q96GD0	0.8455	0.120331
				DGLUCY	Q7Z3D6	0.845667	0.529121
				RAB4A	P20338	0.845792	0.0266653
				INTS11	Q5TA45	0.845806	0.0851945
				RHOA	P61586	0.84581	0.0437212
				KMT2C	Q8NEZ4	0.846009	0.473966
				ERCC4	Q92889	0.846079	0.446731
				ZDHHC6	Q9H6R6	0.846198	0.150078
				SLC7A1	P30825	0.846231	0.256813
				TNFRSF10B	O14763	0.846319	0.017709
				CERS2	Q96G23	0.8464	0.0477433
				DECR2	Q9NUI1	0.846451	0.157812
				RAB35	Q15286	0.846473	0.0161524
				PEAK1	Q9H792	0.846572	0.173373
				MED26	O95402	0.846638	0.429365
				AIFM2	Q9BRQ8	0.84669	0.0368167
				BHMT2	Q9H2M3	0.846945	0.615942
				TMEM87B	Q96K49	0.847053	0.120331
				MANEA	Q5SRI9	0.847113	0.0537434
				SUGP1	Q8IWZ8	0.847153	0.368965
				POLR2M	P0CAP2	0.847188	0.527789
				CLASRP	Q8N2M8	0.847368	0.197547
				BRF1	Q92994	0.847369	0.408862
				IPO11	Q9UI26	0.847409	0.15307
				CCPG1	Q9ULG6	0.847414	0.0560857
				CYB5D2	Q8WUJ1	0.847464	0.292159
				DDOST	P39656	0.847483	0.00795602
				PNKD	Q8N490	0.847536	0.0601112
				HDHD2	Q9H0R4	0.847563	0.602442
				TXNRD2	Q9NNW7	0.847726	0.109622
				SLC16A3	O15427	0.848182	0.0143143
				ZDHHC12	Q96GR4	0.8482	0.528194
				PUS7L	Q9H0K6	0.848226	0.779936
				POC1A	Q8NBT0	0.848302	0.306619
				MCM7	P33993	0.848375	0.00791626
				IFI27L2	Q9H2X8	0.848403	0.415126
				MAPKAPK5	Q8IW41	0.848461	0.243352
				PARP1	P09874	0.848569	0.00353421
				EFCC1	Q9HA90	0.848596	0.505106
				PHKA2	P46019	0.848693	0.637034
				MRAS	O14807	0.848797	0.565145
				TMEM59	Q9BXS4	0.849011	0.0220324
				CPNE8	Q86YQ8	0.84926	0.0668488
				CA12	O43570	0.849299	0.0632315
				POLD3	Q15054	0.849397	0.0638919
				LOXL1	Q08397	0.849692	0.527802
				MYL3	P08590	0.849701	0.534131
				TST	Q16762	0.849835	0.139149
				HLA-B	P01889	0.849836	0.275983
				RHOF	Q9HBH0	0.849857	0.690031
				PPA2	Q9H2U2	0.849916	0.114243
				FZD6	O60353	0.850018	0.13109
				KDM4A	O75164	0.850023	0.517983
				CRYBG1	Q9Y4K1	0.850166	0.695996
				SERINC1	Q9NRX5	0.850261	0.0309573
				WDFY1	Q8IWB7	0.850328	0.00273336
				RER1	O15258	0.850411	0.0497106
				WDR4	P57081	0.850418	0.628893
				CUEDC2	Q9H467	0.850539	0.796154
				UTP23	Q9BRU9	0.85063	0.419415
				SLC43A3	Q8NBI5	0.850669	0.00169498
				KPNA5	O15131	0.850806	0.596627
				GPSM1	Q86YR5	0.850835	0.0728882
				VAV2	P52735	0.85088	0.147769
				ELF1	P32519	0.851051	0.319529
				TUBE1	Q9UJT0	0.851245	0.863847
				NID1	P14543	0.851261	0.157812
				NFXL1	Q6ZNB6	0.851386	0.0461199
				ZFHX4	Q86UP3	0.851559	0.507506
				CAT	P04040	0.851689	0.0313756
				SPINDOC	Q9BUA3	0.852022	0.445351
				CLEC3B	P05452	0.852122	0.295657
				ADAM9	Q13443	0.852149	0.0437212
				MICU3	Q86XE3	0.852171	0.629161
				PDPK1	O15530	0.852246	0.285205
				SREK1	Q8WXA9	0.852388	0.495798
				FADS2	O95864	0.85243	0.0438883
				PRKRIP1	Q9H875	0.852473	0.228276
				KCTD20	Q7Z5Y7	0.852538	0.240412
				ITIH3	Q06033	0.85259	0.0969063
				MCM6	Q14566	0.852633	0.0141441
				CTNNAL1	Q9UBT7	0.852733	0.294239
				RP9	Q8TA86	0.852736	0.33377
				TMEM63B	Q5T3F8	0.852861	0.0596225
				RFK	Q969G6	0.853083	0.596627
				SIGMAR1	Q99720	0.853326	0.249234
				SRSF11	Q05519	0.853331	0.544983
				SELENON	Q9NZV5	0.853443	0.411796
				SIRT2	Q8IXJ6	0.853468	0.598354
				TRMT61B	Q9BVS5	0.853538	0.549892
				CIC	Q96RK0	0.853561	0.79727
				MINDY2	Q8NBR6	0.853579	0.679883
				PLBD2	Q8NHP8	0.853593	0.0145072
				SSR4	P51571	0.853782	0.108034
				PLCB4	Q15147	0.853918	0.708812
				RPL32	P62910	0.853951	0.0263265
				ST6GALNAC4	Q9H4F1	0.853958	0.895058
				PCDHB2	Q9Y5E7	0.854267	0.203772
				ADA	P00813	0.85428	0.0238945
				LEPROTL1	O95214	0.854292	0.409555
				MAD2L2	Q9UI95	0.854334	0.611884
				IL10RB	Q08334	0.854434	0.20226
				TRAP1	Q12931	0.854496	0.0589131
				PIGW	Q7Z7B1	0.854519	0.58484
				PTPRA	P18433	0.854752	0.2835
				RNF167	Q9H6Y7	0.854758	0.147769
				SNRNP48	Q6IEG0	0.854864	0.274489
				HMGA2	P52926	0.854934	0.206491
				LYAR	Q9NX58	0.85509	0.0833037
				ATP13A3	Q9H7F0	0.85511	0.028913
				ANKRD52	Q8NB46	0.855123	0.196881
				LOX	P28300	0.855134	0.191343
				ATP10D	Q9P241	0.855161	0.786735
				VARS2	Q5ST30	0.855187	0.265001
				DPAGT1	Q9H3H5	0.855199	0.188985
				EDEM1	Q92611	0.855237	0.56843
				LCOR	Q96JN0	0.855313	0.557919
				FRRS1	Q6ZNA5	0.855387	0.647333
				RUFY2	Q8WXA3	0.855403	0.122527
				TREX1	Q9NSU2	0.855422	0.141053
				ATP11B	Q9Y2G3	0.85549	0.0653103
				PARP2	Q9UGN5	0.855508	0.0672519
				FBL	P22087	0.855523	0.0145072
				FAM3A	P98173	0.855641	0.60085
				VSIR	Q9H7M9	0.855688	0.524478
				MICOS13	Q5XKP0	0.855723	0.32835
				TVP23B	Q9NYZ1	0.855921	0.557919
				SCAPER	Q9BY12	0.855924	0.556914
				JAK1	P23458	0.855944	0.0101782
				GPAA1	O43292	0.855951	0.0238945
				RGS19	P49795	0.856027	0.355783
				SAMD4B	Q5PRF9	0.856064	0.237263
				FOXRED1	Q96CU9	0.856064	0.0635904
				MAP7	Q14244	0.85616	0.581741
				THOC3	Q96J01	0.856324	0.157812
				SNRNP70	P08621	0.856447	0.0154242
				ATRN	O75882	0.856448	0.0331953
				TMEM38B	Q9NVV0	0.856551	0.254378
				TOPORS	Q9NS56	0.856569	0.814669
				TRPM7	Q96QT4	0.856662	0.450202
				RAD51C	O43502	0.856775	0.158768
				POGLUT2	Q6UW63	0.856846	0.141706
				SERPINE2	P07093	0.856977	0.0999647
				PTTG1IP	P53801	0.857022	0.199756
				DLG1	Q12959	0.857122	0.030893
				RNF123	Q5XPI4	0.857367	0.637019
				MSRA	Q9UJ68	0.857619	0.0415529
				IL13RA1	P78552	0.85763	0.0442443
				CDKN1A	P38936	0.857854	0.730286
				NDFIP2	Q9NV92	0.857884	0.0387721
				STC1	P52823	0.857998	0.491825
				COX19	Q49B96	0.858134	0.38331
				TFAM	Q00059	0.858144	0.0619075
				NMD3	Q96D46	0.858158	0.00797034
				NFKB2	Q00653	0.858183	0.00855768
				EPB41L1	Q9H4G0	0.858396	0.339667
				XPNPEP3	Q9NQH7	0.858521	0.0124863
				STK11IP	Q8N1F8	0.858633	0.306619
				NUS1	Q96E22	0.858637	0.675124
				MRC2	Q9UBG0	0.858708	0.0277694
				CHMP2A	O43633	0.858799	0.231405
				MAP3K7	O43318	0.85896	0.431437
				ZMYM3	Q14202	0.858965	0.190587
				MOXD1	Q6UVY6	0.858966	0.336682
				RIPK1	Q13546	0.859113	0.0574922
				GTPBP6	O43824	0.859202	0.0821354
				ITGB1BP1	O14713	0.859278	0.348394
				ZDHHC17	Q8IUH5	0.859294	0.249234
				CPT2	P23786	0.859397	0.00650572
				ZNF532	Q9HCE3	0.859436	0.398455
				HSDL1	Q3SXM5	0.859436	0.146315
				PCBP3	P57721	0.859439	0.104165
				DNAJC17	Q9NVM6	0.859444	0.659361
				ASS1	P00966	0.859567	0.163536
				RHEB	Q15382	0.859757	0.0103103
				SIRT6	Q8N6T7	0.859763	0.7257
				HOOK2	Q96ED9	0.859777	0.447732
				TMEM128	Q5BJH2	0.859966	0.184386
				ZDHHC18	Q9NUE0	0.860468	0.0991384
				WDR45	Q9Y484	0.860506	0.239559
				UBTD1	Q9HAC8	0.860538	0.0850425
				SP3	Q02447	0.860617	0.336861
				PLEKHH3	Q7Z736	0.860711	0.549882
				CHTF8	P0CG13	0.86073	0.672915
				MBTPS2	O43462	0.860801	0.531981
				ECSIT	Q9BQ95	0.860828	0.257675
				H3-7	Q5TEC6	0.860889	0.0238945
				GPT2	Q8TD30	0.861019	0.134981
				HDHD3	Q9BSH5	0.861052	0.253922
				EYA4	O95677	0.86109	0.898771
				LGALS1	P09382	0.861243	0.0205703
				FGF2	P09038	0.861364	0.252367
				ARF1	P84077	0.861391	0.0528835
				CCN1	O00622	0.861419	0.0124863
				ERO1B	Q86YB8	0.861491	0.46521
				STX10	O60499	0.861689	0.0354357
				SCIN	Q9Y6U3	0.861975	0.32124
				PMAIP1	Q13794	0.86211	0.424208
				GPR176	Q14439	0.862195	0.133601
				LSG1	Q9H089	0.862239	0.0275987
				OTUD6B	Q8N6M0	0.86237	0.0967545
				EPB41	P11171	0.862394	0.087412
				LYRM4	Q9HD34	0.862439	0.126056
				TRAPPC13	A5PLN9	0.862446	0.330797
				PHF14	O94880	0.862508	0.123527
				CNPY2	Q9Y2B0	0.862623	0.0100715
				COQ9	O75208	0.862682	0.383364
				CASP4	P49662	0.862725	0.286676
				C2CD3	Q4AC94	0.862755	0.603849
				ZNF581	Q9P0T4	0.862821	0.598894
				ORAI1	Q96D31	0.862833	0.528688
				TLE3	Q04726	0.86299	0.249234
				MTG1	Q9BT17	0.863062	0.103859
				RAB33A	Q14088	0.863084	0.834537
				ELP4	Q96EB1	0.863134	0.524109
				DSE	Q9UL01	0.863172	0.0405491
				CIAO1	O76071	0.863204	0.0838896
				PPIB	P23284	0.863206	0.0068093
				SCLT1	Q96NL6	0.863405	0.716742
				SLC38A4	Q969I6	0.863619	0.405109
				MTIF2	P46199	0.863762	0.143622
				POLR2I	P36954	0.86383	0.228791
				SNIP1	Q8TAD8	0.86385	0.103859
				SLC25A36	Q96CQ1	0.863907	0.412914
				TRAFD1	O14545	0.864069	0.605793
				PDXK	O00764	0.864167	0.0391618
				GLS	O94925	0.864182	0.0405901
				RAB39A	Q14964	0.86419	0.492124
				GUSB	P08236	0.864237	0.46465
				GORASP1	Q9BQQ3	0.864429	0.123907
				PGAM5	Q96HS1	0.864452	0.0113734
				ACO2	Q99798	0.864523	0.00879828
				FAM241A	Q8N8J7	0.86453	0.228611
				RPL26L1	Q9UNX3	0.864556	0.391509
				EDEM3	Q9BZQ6	0.864638	0.15842
				GPS2	Q13227	0.864802	0.200469
				ITGA3	P26006	0.864842	0.0093145
				DNAJB12	Q9NXW2	0.864875	0.0851945
				TIMM17B	O60830	0.864913	0.156962
				RPS23	P62266	0.864946	0.024613
				TSPAN6	O43657	0.865092	0.0437087
				PDCD5	O14737	0.865233	0.583667
				RPL22L1	Q6P5R6	0.865241	0.203178
				CRIM1	Q9NZV1	0.865244	0.0463588
				NCOR1	O75376	0.865367	0.233474
				LATS2	Q9NRM7	0.865389	0.413271
				SLC25A17	O43808	0.86539	0.100821
				SNRNP40	Q96DI7	0.865394	0.00318483
				BEND3	Q5T5X7	0.86546	0.120331
				PPTC7	Q8NI37	0.865509	0.082149
				EHD3	Q9NZN3	0.865647	0.577329
				ANAPC10	Q9UM13	0.866007	0.370733
				SHMT1	P34896	0.866265	0.0742443
				CLTC	Q00610	0.866474	0.00353421
				METTL2B	Q6P1Q9	0.866623	0.590788
				MRPS33	Q9Y291	0.866655	0.44175
				GGT7	Q9UJ14	0.866666	0.141516
				ATP5F1C	P36542	0.866695	0.0111818
				VPS25	Q9BRG1	0.866945	0.409555
				L1CAM	P32004	0.867073	0.0608991
				TRA2A	Q13595	0.867078	0.164541
				CHCHD7	Q9BUK0	0.867102	0.83338
				PPP1R3D	O95685	0.867189	0.720851
				PPIG	Q13427	0.86722	0.0145072
				QTRT2	Q9H974	0.867228	0.370143
				B3GALNT1	O75752	0.867397	0.385048
				MMS19	Q96T76	0.867479	0.0386436
				ARHGAP26	Q9UNA1	0.867479	0.793346
				MPHOSPH8	Q99549	0.867536	0.105219
				ITGAV	P06756	0.867728	0.0124371
				C17orf75	Q9HAS0	0.867772	0.167734
				UHRF1	Q96T88	0.867809	0.00551078
				VPS28	Q9UK41	0.867943	0.0555945
				FBN1	P35555	0.868042	0.0607062
				ALDH1L2	Q3SY69	0.868174	0.132025
				TEFM	Q96QE5	0.868295	0.439809
				HDAC3	O15379	0.868351	0.23412
				FAHD2B	Q6P2I3	0.868403	0.803898
				NDUFV1	P49821	0.868425	0.0697111
				QSOX2	Q6ZRP7	0.868515	0.246016
				HMGXB4	Q9UGU5	0.868534	0.383255
				KIF15	Q9NS87	0.868587	0.0696409
				LIN37	Q96GY3	0.868601	0.858244
				DARS2	Q6PI48	0.868609	0.0417878
				IP6K1	Q92551	0.868725	0.452323
				CDK13	Q14004	0.868753	0.084377
				DCAF13	Q9NV06	0.868767	0.0485427
				CTIF	O43310	0.86883	0.084377
				CNST	Q6PJW8	0.869014	0.472804
				CORO7	P57737	0.869073	0.039848
				RFTN1	Q14699	0.869101	0.0384789
				MRPL28	Q13084	0.869111	0.0848965
				IFT122	Q9HBG6	0.869232	0.137767
				GOT2	P00505	0.869327	0.0072243
				KMT2D	O14686	0.869354	0.367148
				CRLF3	Q8IUI8	0.86937	0.0908504
				GSTM2	P28161	0.869386	0.22545
				KEAP1	Q14145	0.869412	0.154456
				CALU	O43852	0.869424	0.0268033
				TWSG1	Q9GZX9	0.869452	0.165033
				TECR	Q9NZ01	0.869545	0.0130981
				CFDP1	Q9UEE9	0.869605	0.669748
				GJA1	P17302	0.869606	0.118259
				SLC4A7	Q9Y6M7	0.869714	0.0550245
				ZNF213	O14771	0.869867	0.479327
				SUFU	Q9UMX1	0.869879	0.811689
				GPN3	Q9UHW5	0.86993	0.604192
				SNRPB	P14678	0.869937	0.0797606
				PRPS1	P60891	0.869984	0.0145072
				XPO1	O14980	0.870068	0.0135281
				F8A1	P23610	0.870147	0.633185
				CCNDBP1	O95273	0.870172	0.192982
				SH3BGRL3	Q9H299	0.870312	0.557729
				NAT14	Q8WUY8	0.870387	0.471161
				REEP4	Q9H6H4	0.870497	0.0370346
				GNB1L	Q9BYB4	0.8706	0.368965
				SLC30A6	Q6NXT4	0.870611	0.197967
				WDR1	O75083	0.870631	0.0186332
				ANKRD28	O15084	0.870674	0.142276
				PCDH10	Q9P2E7	0.870779	0.895182
				NMES1	Q9C002	0.87078	0.601798
				FAM83G	A6ND36	0.871024	0.257679
				LPCAT1	Q8NF37	0.871048	0.106783
				CHMP6	Q96FZ7	0.871101	0.0943218
				MIEF1	L0R8F8	0.871149	0.388844
				CSNK1G3	Q9Y6M4	0.87115	0.0374227
				WDHD1	O75717	0.87126	0.0238945
				P4HA2	O15460	0.871493	0.0211578
				PECR	Q9BY49	0.871543	0.197129
				MRPS9	P82933	0.871552	0.0351621
				COPA	P53621	0.871583	0.0016331
				HNRNPUL2	Q1KMD3	0.871593	0.00863622
				BCS1L	Q9Y276	0.871678	0.052679
				OSBPL3	Q9H4L5	0.87173	0.0220975
				GNPAT	O15228	0.871859	0.0461236
				ALG3	Q92685	0.871951	0.0688536
				NOC4L	Q9BVI4	0.871976	0.158917
				TIMMDC1	Q9NPL8	0.872003	0.0727681
				TUBB4A	P04350	0.872136	0.436562
				NOMO2	Q5JPE7	0.87233	0.0282207
				TACSTD2	P09758	0.872366	0.125771
				TMEM248	Q9NWD8	0.872389	0.439665
				SCO1	O75880	0.872523	0.252389
				PNN	Q9H307	0.872574	0.000722763
				RNF185	Q96GF1	0.872592	0.296712
				THAP12	O43422	0.872704	0.513586
				EXOSC4	Q9NPD3	0.872773	0.103859
				MTRF1L	Q9UGC7	0.872903	0.368965
				DAGLB	Q8NCG7	0.872905	0.153182
				ME2	P23368	0.873001	0.00511711
				MKLN1	Q9UL63	0.873003	0.207365
				MGAT5	Q09328	0.873158	0.0464755
				HLA-E	P13747	0.873188	0.0716059
				ARL10	Q8N8L6	0.873204	0.560412
				NDUFA10	O95299	0.873274	0.0858569
				STIM2	Q9P246	0.873418	0.165648
				CRK	P46108	0.87351	0.0747621
				SLC25A24	Q6NUK1	0.873522	0.0251426
				HAX1	O00165	0.873697	0.102211
				LAPTM4B	Q86VI4	0.873701	0.344811
				FNIP1	Q8TF40	0.873762	0.606288
				FCF1	Q9Y324	0.873944	0.0627911
				WNT5A	P41221	0.873972	0.143356
				PDIA5	Q14554	0.874015	0.0142437
				RASA2	Q15283	0.874108	0.389055
				EML3	Q32P44	0.874168	0.15073
				CNPY3	Q9BT09	0.874168	0.0855079
				DNER	Q8NFT8	0.874235	0.240189
				IFI16	Q16666	0.874241	0.00650572
				MIGA2	Q7L4E1	0.874283	0.369965
				CEP57	Q86XR8	0.874322	0.608341
				ARMCX2	Q7L311	0.874337	0.295209
				UBE2S	Q16763	0.874391	0.110193
				MICU1	Q9BPX6	0.874392	0.0205703
				P2RX4	Q99571	0.874436	0.207443
				DUSP11	O75319	0.874588	0.125771
				RANGRF	Q9HD47	0.874597	0.64815
				DSTN	P60981	0.874597	0.000689641
				ENTPD3	O75355	0.874697	0.618523
				ABCC1	P33527	0.874734	0.0277232
				ATP2A2	P16615	0.874747	0.00340926
				MARCKS	P29966	0.874876	0.107477
				PRKACA	P17612	0.874907	0.0865488
				RREB1	Q92766	0.874925	0.351991
				TYW1	Q9NV66	0.875014	0.403777
				RPS27L	Q71UM5	0.87505	0.00254544
				ZFAND1	Q8TCF1	0.875116	0.805214
				GPD1L	Q8N335	0.875206	0.373702
				TMEM70	Q9BUB7	0.875257	0.146315
				ATG9A	Q7Z3C6	0.875333	0.071952
				KIF21A	Q7Z4S6	0.875527	0.365149
				ELP6	Q0PNE2	0.875637	0.42979
				CYB5B	O43169	0.875647	0.157149
				LACTB2	Q53H82	0.875675	0.185913
				HDHD5	Q9BXW7	0.875824	0.153055
				FZD2	Q14332	0.875943	0.0286548
				MAN1A1	P33908	0.876008	0.384254
				PCSK9	Q8NBP7	0.876017	0.531321
				CXXC1	Q9P0U4	0.876043	0.357678
				HS2ST1	Q7LGA3	0.8761	0.0205703
				LTBR	P36941	0.876267	0.546369
				PLEKHM2	Q8IWE5	0.876304	0.835537
				TULP3	O75386	0.876349	0.620081
				SERPINH1	P50454	0.876359	0.0114964
				MTM1	Q13496	0.876388	0.534051
				DDX39A	O00148	0.876422	0.0659918
				CD82	P27701	0.87647	0.240189
				PSIP1	O75475	0.876491	0.0348661
				NUB1	Q9Y5A7	0.876496	0.394114
				STAMBPL1	Q96FJ0	0.876505	0.490538
				MTF1	Q14872	0.876514	0.814355
				COX5B	P10606	0.87654	0.0415795
				ALKBH4	Q9NXW9	0.876546	0.678481
				SMYD5	Q6GMV2	0.876583	0.443086
				HFE	Q30201	0.876636	0.641622
				UQCRC1	P31930	0.876663	0.0380673
				PPP6R2	O75170	0.876676	0.543332
				NOLC1	Q14978	0.876787	0.0438883
				BCKDHB	P21953	0.876829	0.240189
				PUS1	Q9Y606	0.876907	0.14138
				RAB5C	P51148	0.876982	0.0312767
				GPR39	O43194	0.876993	0.607191
				SMO	Q99835	0.877287	0.022817
				AASS	Q9UDR5	0.877329	0.0275987
				UTP15	Q8TED0	0.877411	0.0277694
				ZWILCH	Q9H900	0.877507	0.152194
				TRAM2	Q15035	0.877548	0.406276
				MRPS21	P82921	0.877594	0.314611
				CCND3	P30281	0.877695	0.72972
				UBN1	Q9NPG3	0.877721	0.658458
				RETSAT	Q6NUM9	0.877817	0.167635
				WBP1L	Q9NX94	0.87785	0.552239
				BTN3A3	O00478	0.87796	0.200469
				SMPD1	P17405	0.877966	0.631241
				GFM1	Q96RP9	0.877971	0.0124863
				COPS2	P61201	0.878036	0.010837
				IDH3B	O43837	0.878043	0.00935376
				PEX1	O43933	0.878094	0.355806
				SLC9A6	Q92581	0.87818	0.121335
				SMAD2	Q15796	0.878291	0.107798
				PSAT1	Q9Y617	0.878303	0.00340926
				RPL30	P62888	0.878312	0.0226356
				AP4B1	Q9Y6B7	0.878459	0.147769
				BACH1	O14867	0.878476	0.14914
				FBXO9	Q9UK97	0.878557	0.434982
				LYPLAL1	Q5VWZ2	0.878561	0.215498
				RNF31	Q96EP0	0.878576	0.167734
				UVRAG	Q9P2Y5	0.878589	0.305071
				LCMT1	Q9UIC8	0.878599	0.306619
				MPC2	O95563	0.878627	0.275848
				PANK4	Q9NVE7	0.878645	0.100332
				EZH2	Q15910	0.878746	0.251712
				DNAAF5	Q86Y56	0.878766	0.0895587
				SMOC1	Q9H4F8	0.878775	0.494291
				GPD2	P43304	0.878782	0.0120421
				WDR41	Q9HAD4	0.878861	0.277376
				HPX	P02790	0.878888	0.142105
				SMAD5	Q99717	0.878923	0.123245
				KDELR1	P24390	0.878973	0.0464755
				NOL9	Q5SY16	0.879075	0.16187
				MAFG	O15525	0.879214	0.147622
				TBPL1	P62380	0.879283	0.152699
				CD276	Q5ZPR3	0.879363	0.0873451
				GPBP1L1	Q9HC44	0.879369	0.567534
				TM9SF3	Q9HD45	0.879441	0.202737
				RHOB	P62745	0.879443	0.071952
				LTN1	O94822	0.879454	0.0273611
				LRP1	Q07954	0.879528	0.000210251
				NDUFAF7	Q7L592	0.879578	0.307635
				PPP6R3	Q5H9R7	0.879602	0.14898
				NUP155	O75694	0.879644	0.00976471
				ATP6V1A	P38606	0.879774	0.0209877
				PRORP	O15091	0.87979	0.0344231
				RBM3	P98179	0.879876	0.0123181
				PDGFRB	P09619	0.879924	0.120331
				GALNT3	Q14435	0.87997	0.0806023
				CLMP	Q9H6B4	0.880012	0.211518
				TNFAIP3	P21580	0.880058	0.192982
				YPEL5	P62699	0.88015	0.480954
				JTB	O76095	0.880168	0.112505
				GTF2E2	P29084	0.88028	0.430239
				BPHL	Q86WA6	0.880346	0.368965
				DDHD2	O94830	0.880376	0.455035
				WTIP	A6NIX2	0.880385	0.760345
				RFLNB	Q8N5W9	0.880452	0.804202
				ECHS1	P30084	0.880465	0.0848693
				RELB	Q01201	0.880467	0.693581
				SLC20A2	Q08357	0.880555	0.615676
				FAM20B	O75063	0.880691	0.206077
				ICAM1	P05362	0.880693	0.0141357
				IFT25	Q9Y547	0.880713	0.336069
				MRPS24	Q96EL2	0.880799	0.300276
				PPP1CB	P62140	0.880851	0.0205703
				UBE2G2	P60604	0.88093	0.154398
				SDHA	P31040	0.881111	0.00976471
				NDUFS7	O75251	0.881114	0.0951709
				CCDC80	Q76M96	0.88113	0.83597
				LAMTOR2	Q9Y2Q5	0.881135	0.0256457
				PEX3	P56589	0.881172	0.450112
				GMEB1	Q9Y692	0.881179	0.918824
				ATAD1	Q8NBU5	0.881269	0.0328023
				KDM5A	P29375	0.881286	0.446433
				CCDC97	Q96F63	0.881357	0.209036
				CSNK2A2	P19784	0.881419	0.0376903
				MRPS18A	Q9NVS2	0.881445	0.126526
				ATP13A2	Q9NQ11	0.881583	0.370612
				COMMD3	Q9UBI1	0.881677	0.110262
				HIVEP2	P31629	0.881682	0.862987
				CPOX	P36551	0.881771	0.0350692
				TMEM47	Q9BQJ4	0.88178	0.696267
				NEK3	P51956	0.881802	0.690993
				LGMN	Q99538	0.881809	0.450165
				RETREG2	Q8NC44	0.881848	0.401654
				AVL9	Q8NBF6	0.88187	0.500802
				SLC26A2	P50443	0.881958	0.227253
				POFUT2	Q9Y2G5	0.881967	0.0679203
				ATP5PB	P24539	0.882001	0.0135019
				FN3KRP	Q9HA64	0.882013	0.313527
				SP2	Q02086	0.882184	0.522404
				OXA1L	Q15070	0.882196	0.0226356
				TRIM24	O15164	0.882208	0.343065
				COX14	Q96I36	0.882237	0.608363
				MBOAT1	Q6ZNC8	0.882263	0.775355
				ZHX2	Q9Y6X8	0.882321	0.684416
				ACVRL1	P37023	0.882346	0.766343
				E2F3	O00716	0.882354	0.464862
				ACOT13	Q9NPJ3	0.882439	0.103859
				MCM4	P33991	0.882486	0.00216716
				HTATIP2	Q9BUP3	0.882789	0.12687
				MANF	P55145	0.882862	0.0375808
				FARP2	O94887	0.882877	0.476585
				COX7B	P24311	0.882895	0.883658
				RAB11FIP5	Q9BXF6	0.882928	0.118094
				KCTD10	Q9H3F6	0.882933	0.268382
				STXBP3	O00186	0.882961	0.00976471
				VAMP2	P63027	0.883043	0.137455
				NIT1	Q86X76	0.883112	0.571488
				RPS24	P62847	0.883138	0.308317
				KMT2B	Q9UMN6	0.883158	0.658458
				CTU2	Q2VPK5	0.883218	0.356881
				SURF4	O15260	0.883252	0.0696409
				SLIRP	Q9GZT3	0.883397	0.0369298
				EIF1AY	O14602	0.883431	0.350549
				TMEM132A	Q24JP5	0.883517	0.10531
				F3	P13726	0.883523	0.085995
				CBR4	Q8N4T8	0.883552	0.581741
				USP3	Q9Y6I4	0.883569	0.460379
				SRSF10	O75494	0.883705	0.0643293
				NECTIN3	Q9NQS3	0.883746	0.0437087
				CTSB	P07858	0.883916	0.0325365
				DPY19L1	Q2PZI1	0.883943	0.158506
				ZNF22	P17026	0.884053	0.417928
				SPPL2B	Q8TCT7	0.884097	0.206077
				FDXR	P22570	0.884213	0.253922
				OARD1	Q9Y530	0.884216	0.480561
				EPCAM	P16422	0.88425	0.319141
				VRK1	Q99986	0.884344	0.144274
				IGF2R	P11717	0.884427	0.00152742
				POLR3D	P05423	0.884439	0.314612
				PPP6C	O00743	0.884497	0.0709791
				CPSF3	Q9UKF6	0.884504	0.0282989
				DNAJC18	Q9H819	0.884508	0.675474
				LDLR	P01130	0.884569	0.0926134
				HSD17B4	P51659	0.884651	0.0144063
				ACIN1	Q9UKV3	0.884687	0.0423699
				NFAT5	O94916	0.884743	0.313508
				MGRN1	O60291	0.88487	0.149897
				TUBB4B	P68371	0.884924	0.0130981
				PDHB	P11177	0.885003	0.0016331
				MGME1	Q9BQP7	0.885068	0.0850425
				PUM3	Q15397	0.885074	0.0674158
				TOP3B	O95985	0.885133	0.596566
				RIOK1	Q9BRS2	0.885147	0.0303147
				SLC23A2	Q9UGH3	0.885189	0.326548
				MRPL17	Q9NRX2	0.885228	0.00976471
				L2HGDH	Q9H9P8	0.885289	0.150591
				MOCS1	Q9NZB8	0.885318	0.495263
				DPH2	Q9BQC3	0.885323	0.448238
				ARL4C	P56559	0.885354	0.733996
				CCN2	P29279	0.885379	0.108575
				OCC1	Q8TAD7	0.885459	0.342769
				EEF1E1	O43324	0.885465	0.0940331
				RABL2A	Q9UBK7	0.885473	0.731609
				STRIP2	Q9ULQ0	0.885488	0.475141
				NDUFB2	O95178	0.885523	0.479327
				CTPS2	Q9NRF8	0.885527	0.137833
				GALNT2	Q10471	0.885614	0.0158804
				EMC9	Q9Y3B6	0.885696	0.262625
				BORCS5	Q969J3	0.885696	0.800548
				SRP19	P09132	0.885739	0.239725
				PXDN	Q92626	0.885739	0.0567461
				CLN8	Q9UBY8	0.885758	0.463859
				HSD17B7	P56937	0.885777	0.401518
				MTMR9	Q96QG7	0.885791	0.626852
				CHST12	Q9NRB3	0.885807	0.497626
				NR2C2AP	Q86WQ0	0.885879	0.808232
				BNC1	Q01954	0.885894	0.163218
				IFT22	Q9H7X7	0.885979	0.637812
				SPTLC2	O15270	0.886019	0.0589131
				SPINT1	O43278	0.886041	0.104165
				TBRG4	Q969Z0	0.886082	0.320994
				NAGPA	Q9UK23	0.886236	0.0368167
				B4GALT1	P15291	0.886254	0.359383
				SLC66A3	Q8N755	0.886279	0.750273
				SNX4	O95219	0.886361	0.12626
				SRSF3	P84103	0.886502	0.00970314
				HECW2	Q9P2P5	0.886567	0.41378
				LSM2	Q9Y333	0.886573	0.441549
				NADK2	Q4G0N4	0.886862	0.0850318
				ARIH2	O95376	0.886989	0.0923907
				GYG1	P46976	0.886993	0.254707
				ITGB4	P16144	0.887086	0.628092
				POMGNT2	Q8NAT1	0.887089	0.389217
				TAB2	Q9NYJ8	0.8871	0.273178
				INTS3	Q68E01	0.887131	0.101706
				WDCP	Q9H6R7	0.887344	0.543282
				METAP2	P50579	0.887363	0.102365
				PROSER1	Q86XN7	0.887369	0.857009
				GNA13	Q14344	0.887387	0.106783
				P3H3	Q8IVL6	0.887389	0.0478913
				ERP44	Q9BS26	0.887395	0.0568657
				TMEM35A	Q53FP2	0.887404	0.506624
				ZFYVE21	Q9BQ24	0.887439	0.693019
				PRDX4	Q13162	0.887454	0.0072243
				MRPS34	P82930	0.887469	0.184386
				ALDH18A1	P54886	0.887502	0.00976471
				MEST	Q5EB52	0.887511	0.144499
				FRMD6	Q96NE9	0.887517	0.0879764
				ETFDH	Q16134	0.887546	0.032305
				SLC27A4	Q6P1M0	0.887617	0.0621576
				ATG2A	Q2TAZ0	0.887621	0.295061
				NEU1	Q99519	0.88768	0.110102
				EBAG9	O00559	0.887724	0.63275
				ESF1	Q9H501	0.887762	0.069159
				TSPAN10	Q9H1Z9	0.887776	0.693072
				LSM14A	Q8ND56	0.888025	0.13145
				LIMS1	P48059	0.888092	0.235618
				PSEN2	P49810	0.888123	0.493226
				CCNL1	Q9UK58	0.888123	0.402727
				TAF5L	O75529	0.888134	0.311605
				USF2	Q15853	0.888138	0.246114
				FIG4	Q92562	0.888148	0.428086
				PSMB3	P49720	0.888149	0.264203
				NPC2	P61916	0.888196	0.220552
				TRIM14	Q14142	0.88827	0.620195
				DCTD	P32321	0.888282	0.712635
				RAB20	Q9NX57	0.888346	0.610194
				ZDHHC9	Q9Y397	0.888352	0.446317
				FAM83H	Q6ZRV2	0.888363	0.760098
				RAB4B	P61018	0.888449	0.688295
				ALG13	Q9NP73	0.888463	0.441441
				HMG20B	Q9P0W2	0.888507	0.503461
				ACTR1A	P61163	0.888515	0.101706
				MARCKSL1	P49006	0.888618	0.403777
				COL16A1	Q07092	0.888622	0.577386
				MYL12B	O14950	0.888663	0.123703
				CCDC47	Q96A33	0.888697	0.0344231
				LEO1	Q8WVC0	0.888779	0.226348
				LUC7L	Q9NQ29	0.888791	0.046479
				TSFM	P43897	0.888909	0.041895
				PDK2	Q15119	0.888915	0.605382
				PLOD2	O00469	0.889058	0.0074029
				RPP21	Q9H633	0.889059	0.593425
				ECI1	P42126	0.8891	0.158499
				TARS2	Q9BW92	0.889131	0.077592
				LGALS8	O00214	0.889144	0.0336809
				BOLA3	Q53S33	0.889172	0.311418
				CENPQ	Q7L2Z9	0.889218	0.266243
				EMC7	Q9NPA0	0.889247	0.0442649
				IWS1	Q96ST2	0.889271	0.101706
				KRTCAP2	Q8N6L1	0.889329	0.27411
				CNOT6	Q9ULM6	0.889372	0.307776
				ADCY6	O43306	0.889436	0.586732
				MPV17	P39210	0.889602	0.476172
				C4A	P0C0L4	0.88961	0.0682459
				FAM8A1	Q9UBU6	0.889655	0.306717
				DIS3L2	Q8IYB7	0.889701	0.0167603
				SLC30A1	Q9Y6M5	0.889749	0.0269167
				NXT2	Q9NPJ8	0.889801	0.835868
				RNF121	Q9H920	0.889816	0.421895
				PCM1	Q15154	0.889859	0.0813493
				SQLE	Q14534	0.889863	0.0359044
				BORCS7	Q96B45	0.889899	0.739679
				CEP170B	Q9Y4F5	0.88991	0.449803
				IFNGR1	P15260	0.889933	0.0510559
				C3orf38	Q5JPI3	0.889941	0.51752
				COL5A1	P20908	0.889952	0.339379
				KNTC1	P50748	0.889973	0.112977
				PMS1	P54277	0.889983	0.327742
				ELAC2	Q9BQ52	0.889985	0.0141441
				TRIM4	Q9C037	0.890007	0.10794
				TCOF1	Q13428	0.890161	0.0166678
				RNF149	Q8NC42	0.890168	0.131258
				PCK2	Q16822	0.890289	0.0375808
				WLS	Q5T9L3	0.890454	0.0146967
				DCXR	Q7Z4W1	0.890493	0.108053
				G6PD	P11413	0.890501	0.0411001
				ASTE1	Q2TB18	0.890525	0.51086
				GRPEL2	Q8TAA5	0.890559	0.147769
				TTC28	Q96AY4	0.890563	0.391796
				RAB27B	O00194	0.89058	0.465564
				PMF1	Q6P1K2	0.890604	0.814669
				ABCC4	O15439	0.890605	0.0198108
				HNRNPA1	P09651	0.890793	0.074238
				ABHD17B	Q5VST6	0.89083	0.239623
				TK2	O00142	0.890837	0.467368
				LRIG2	O94898	0.890855	0.341698
				TICRR	Q7Z2Z1	0.890859	0.748147
				MCAT	Q8IVS2	0.890903	0.0331953
				MRPS5	P82675	0.890926	0.105219
				NIPSNAP3A	Q9UFN0	0.890977	0.307503
				DLG3	Q92796	0.891018	0.567778
				BCLAF1	Q9NYF8	0.891302	0.149181
				GLI2	P10070	0.891381	0.629654
				ATP8B1	O43520	0.891486	0.385658
				ACP2	P11117	0.891547	0.277521
				RFX5	P48382	0.89155	0.648808
				ITGA5	P08648	0.891588	0.0144358
				LSS	P48449	0.891716	0.0771351
				GPR89A	B7ZAQ6	0.891724	0.149255
				SPC25	Q9HBM1	0.891792	0.0742236
				TRAPPC4	Q9Y296	0.891802	0.370915
				MIS18A	Q9NYP9	0.891899	0.54286
				KSR1	Q8IVT5	0.891999	0.263053
				FCGRT	P55899	0.892009	0.455444
				U2AF1	Q01081	0.892021	0.0618012
				EPHB2	P29323	0.892025	0.20143
				CHMP3	Q9Y3E7	0.892064	0.0742443
				MED31	Q9Y3C7	0.892078	0.522144
				AGRN	O00468	0.892106	0.118259
				B4GALT4	O60513	0.89218	0.447014
				PRKCA	P17252	0.892194	0.126325
				UGCG	Q16739	0.892296	0.130405
				DAZAP1	Q96EP5	0.892327	0.125718
				PEG10	Q86TG7	0.892331	0.537868
				PYCR1	P32322	0.892378	0.0672896
				RRAGA	Q7L523	0.892399	0.0601395
				AGK	Q53H12	0.892402	0.150937
				PEX5	P50542	0.892443	0.285455
				PTPRK	Q15262	0.89249	0.110102
				RAD17	O75943	0.892645	0.532108
				MRPS16	Q9Y3D3	0.892705	0.337782
				HNRNPA3	P51991	0.892756	0.033783
				SSB	P05455	0.892772	0.0463588
				TOR1AIP1	Q5JTV8	0.892793	0.00937833
				PLOD1	Q02809	0.892798	0.0184082
				MTERF3	Q96E29	0.892813	0.169004
				BNIP3	Q12983	0.892912	0.0728545
				RTN3	O95197	0.892952	0.354744
				PPP2R3C	Q969Q6	0.892955	0.890455
				TMEM200A	Q86VY9	0.892962	0.0262471
				MYO1B	O43795	0.892985	0.0386436
				RBBP8	Q99708	0.892986	0.642546
				BAG2	O95816	0.893136	0.0227699
				GULP1	Q9UBP9	0.893146	0.368965
				CWF19L1	Q69YN2	0.893174	0.102365
				ECE1	P42892	0.893195	0.0246531
				OAT	P04181	0.893209	0.0370346
				ITCH	Q96J02	0.893213	0.114496
				SENP1	Q9P0U3	0.89323	0.0275987
				HSD17B12	Q53GQ0	0.893251	0.158768
				RMDN2	Q96LZ7	0.893256	0.759099
				HMG20A	Q9NP66	0.893367	0.276644
				DLD	P09622	0.893428	0.0123181
				HARS2	P49590	0.893477	0.106783
				TRIM38	O00635	0.893478	0.703885
				NEPRO	Q6NW34	0.893546	0.493226
				GPNMB	Q14956	0.893553	0.0733417
				LMAN1	P49257	0.893599	0.017008
				NOA1	Q8NC60	0.893629	0.182156
				SLC3A2	P08195	0.89366	0.00976471
				ERCC5	P28715	0.893752	0.511855
				CHSY3	Q70JA7	0.893839	0.613274
				ARID4A	P29374	0.893874	0.268325
				AACS	Q86V21	0.893966	0.151405
				MATR3	P43243	0.893973	0.0206928
				PMPCA	Q10713	0.894127	0.0899984
				RETREG3	Q86VR2	0.894183	0.593425
				LAPTM5	Q13571	0.894203	0.673952
				ZNF131	P52739	0.894262	0.812184
				BAZ2B	Q9UIF8	0.894272	0.367148
				ALG11	Q2TAA5	0.894394	0.130406
				ARID5B	Q14865	0.894438	0.83657
				COMMD2	Q86X83	0.894511	0.0542748
				ATAD2	Q6PL18	0.894525	0.0676324
				TIMM44	O43615	0.894535	0.0336556
				PGS1	Q32NB8	0.894539	0.291819
				SLC6A6	P31641	0.894598	0.400304
				TK1	P04183	0.894603	0.0351887
				OGFOD1	Q8N543	0.894708	0.473966
				IGSF8	Q969P0	0.894714	0.238716
				SMIM8	Q96KF7	0.894739	0.638018
				RINT1	Q6NUQ1	0.894747	0.44967
				CLEC11A	Q9Y240	0.894766	0.131401
				TBL2	Q9Y4P3	0.89479	0.0567461
				LLGL1	Q15334	0.894791	0.087412
				HMGXB3	Q12766	0.894907	0.793311
				TSPAN3	O60637	0.894959	0.229983
				AKT1	P31749	0.894991	0.239752
				IBA57	Q5T440	0.895004	0.238476
				ALG1	Q9BT22	0.895055	0.149097
				CDKAL1	Q5VV42	0.895162	0.119279
				PNP	P00491	0.895269	0.0817099
				FLT1	P17948	0.895319	0.154995
				CRCP	O75575	0.895352	0.511078
				CTPS1	P17812	0.895354	0.0899984
				PTPRJ	Q12913	0.895413	0.173595
				UPRT	Q96BW1	0.895455	0.707649
				FECH	P22830	0.895492	0.0145072
				CALCOCO1	Q9P1Z2	0.8955	0.15771
				NAA40	Q86UY6	0.895503	0.262045
				ITGB3	P05106	0.895645	0.120278
				TOR4A	Q9NXH8	0.895692	0.0170744
				BMPR2	Q13873	0.895784	0.113292
				BLOC1S1	P78537	0.89579	0.284284
				CDAN1	Q8IWY9	0.8958	0.609492
				ZBTB33	Q86T24	0.895865	0.793253
				FAM32A	Q9Y421	0.89593	0.799405
				TGFBI	Q15582	0.896027	0.125771
				PDP1	Q9P0J1	0.896052	0.1226
				MELTF	P08582	0.896112	0.122815
				SMAP2	Q8WU79	0.896139	0.649331
				MAPKAP1	Q9BPZ7	0.896176	0.53777
				CRTAP	O75718	0.896197	0.0266103
				ELAPOR2	A8MWY0	0.896231	0.493226
				RLF	Q13129	0.896312	0.47573
				DNTTIP2	Q5QJE6	0.896325	0.0242642
				SHMT2	P34897	0.896372	0.0130981
				GOLPH3	Q9H4A6	0.896412	0.120278
				FRMD5	Q7Z6J6	0.896471	0.400847
				CREB3L1	Q96BA8	0.896536	0.47836
				NR1H2	P55055	0.896569	0.72972
				TNRC6B	Q9UPQ9	0.896668	0.639258
				ARHGEF11	O15085	0.896675	0.0899984
				MBOAT7	Q96N66	0.896679	0.034869
				RB1CC1	Q8TDY2	0.896699	0.330752
				VEZT	Q9HBM0	0.896712	0.350385
				MFSD10	Q14728	0.896718	0.170404
				SDR39U1	Q9NRG7	0.896816	0.380766
				GSTZ1	O43708	0.896877	0.351991
				P4HA1	P13674	0.897	0.0354357
				CDCA3	Q99618	0.897007	0.57339
				CS	O75390	0.897114	0.0362078
				GSTP1	P09211	0.897164	0.0747621
				ZMYM1	Q5SVZ6	0.897168	0.620914
				METTL15	A6NJ78	0.897188	0.639671
				NDFIP1	Q9BT67	0.897238	0.0485427
				IMPDH2	P12268	0.897265	0.00976471
				AARSD1	Q9BTE6	0.897284	0.385518
				CPS1	P31327	0.897307	0.218416
				CLEC2B	Q92478	0.897323	0.644596
				PITRM1	Q5JRX3	0.897365	0.0166694
				CYP2U1	Q7Z449	0.897425	0.0505114
				ARNT	P27540	0.897458	0.546488
				GUF1	Q8N442	0.897476	0.320743
				CCHCR1	Q8TD31	0.897537	0.803519
				PTPRF	P10586	0.89754	0.178393
				NABP2	Q9BQ15	0.89758	0.789793
				CERT1	Q9Y5P4	0.897582	0.21734
				CIB1	Q99828	0.897616	0.417475
				ZFP36L1	Q07352	0.897678	0.766343
				SMAD1	Q15797	0.897793	0.147769
				SLC44A2	Q8IWA5	0.897848	0.129502
				DIP2A	Q14689	0.897909	0.503324
				TM9SF1	O15321	0.897945	0.133601
				PTPN1	P18031	0.89795	0.0875292
				RTN4IP1	Q8WWV3	0.898004	0.0601112
				CDC40	O60508	0.898054	0.053103
				DIPK1A	Q5T7M9	0.898086	0.616338
				TSR1	Q2NL82	0.898099	0.127418
				PRMT3	O60678	0.898107	0.460239
				GRAMD2B	Q96HH9	0.898139	0.442446
				IL17RA	Q96F46	0.898285	0.306226
				KIFAP3	Q92845	0.898305	0.123907
				COPS7A	Q9UBW8	0.89831	0.156409
				CDCA8	Q53HL2	0.898375	0.00863622
				OPA1	O60313	0.898446	0.0093145
				EYA3	Q99504	0.898482	0.680488
				CENATAC	Q86UT8	0.898519	0.617113
				WASHC3	Q9Y3C0	0.898532	0.516518
				OS9	Q13438	0.898539	0.0205703
				LYRM7	Q5U5X0	0.898551	0.27797
				SLC26A6	Q9BXS9	0.898552	0.634141
				MRPL55	Q7Z7F7	0.898689	0.256913
				SPHK1	Q9NYA1	0.898757	0.541866
				VPS13A	Q96RL7	0.898774	0.084377
				NUP153	P49790	0.898838	0.0227699
				NDC80	O14777	0.898863	0.0145072
				GFRA1	P56159	0.899126	0.288388
				NKTR	P30414	0.899161	0.0197517
				MPZL1	O95297	0.899175	0.0413178
				TPCN1	Q9ULQ1	0.899176	0.497261
				PDE8A	O60658	0.899226	0.40639
				BAD	Q92934	0.899257	0.385009
				TIMM13	Q9Y5L4	0.899272	0.15842
				LOXL2	Q9Y4K0	0.899275	0.356168
				SREBF2	Q12772	0.89936	0.436483
				TNIK	Q9UKE5	0.899378	0.679997
				CAMLG	P49069	0.899381	0.192982
				MOSPD2	Q8NHP6	0.899393	0.049476
				MCCC2	Q9HCC0	0.899459	0.149233
				TAF12	Q16514	0.899459	0.596627
				ISCA2	Q86U28	0.899465	0.417048
				DLX5	P56178	0.8996	0.949911
				EHMT1	Q9H9B1	0.899669	0.350897
				NT5E	P21589	0.899682	0.0742443
				MRPS30	Q9NP92	0.899685	0.00494342
				TRPA1	O75762	0.899738	0.359123
				P3H1	Q32P28	0.899752	0.0350692
				MRGPRF	Q96AM1	0.899815	0.42463
				RCN2	Q14257	0.899847	0.100355
				TMA16	Q96EY4	0.89986	0.446836
				DNAJC13	O75165	0.899878	0.0422119
				PDHA1	P08559	0.899878	0.0266798
				CBFB	Q13951	0.899964	0.163549
				TMEM231	Q9H6L2	0.900015	0.850648
				PHF1	O43189	0.900132	0.382482
				APPBP2	Q92624	0.900194	0.83657
				MRPL38	Q96DV4	0.900195	0.0442961
				CDC23	Q9UJX2	0.900246	0.0829888
				AFG1L	Q8WV93	0.900271	0.840552
				TMEM9	Q9P0T7	0.900292	0.189404
				AIFM1	O95831	0.900331	0.0204649
				ATG5	Q9H1Y0	0.900395	0.0850425
				TIMM29	Q9BSF4	0.900418	0.114243
				TNPO3	Q9Y5L0	0.90043	0.0189035
				RAD51AP1	Q96B01	0.900448	0.393194
				PAQR3	Q6TCH7	0.900509	0.703885
				LPCAT4	Q643R3	0.900559	0.346957
				GID8	Q9NWU2	0.900638	0.488374
				CLINT1	Q14677	0.900686	0.0601617
				GFM2	Q969S9	0.90073	0.0922453
				HSDL2	Q6YN16	0.900748	0.0186332
				ADAM10	O14672	0.900749	0.0228552
				STIM1	Q13586	0.900754	0.0268033
				NT5DC2	Q9H857	0.900803	0.0820803
				EMP3	P54852	0.900866	0.872556
				FBXO3	Q9UK99	0.900908	0.406469
				HDAC1	Q13547	0.900914	0.356168
				MED27	Q6P2C8	0.900977	0.753944
				RPL17	P18621	0.900996	0.156414
				UGT8	Q16880	0.901011	0.254634
				TRMT5	Q32P41	0.901023	0.152831
				ATAD3B	Q5T9A4	0.901106	0.034167
				WDR47	O94967	0.901146	0.521345
				WDR45B	Q5MNZ6	0.901165	0.608341
				ASCC1	Q8N9N2	0.901183	0.26176
				METTL8	Q9H825	0.901183	0.863995
				VKORC1	Q9BQB6	0.901215	0.373702
				DBF4	Q9UBU7	0.901221	0.774483
				IFI44	Q8TCB0	0.901286	0.614455
				TGFBR1	P36897	0.901464	0.15073
				SGCB	Q16585	0.901536	0.41378
				EEPD1	Q7L9B9	0.901599	0.342942
				ACAD10	Q6JQN1	0.9016	0.17951
				PAK1IP1	Q9NWT1	0.901674	0.177335
				PLA2G7	Q13093	0.901676	0.281065
				TRIM26	Q12899	0.901688	0.252649
				WDR26	Q9H7D7	0.901738	0.0969063
				CEP350	Q5VT06	0.901828	0.437711
				RBM25	P49756	0.901877	0.117984
				DTL	Q9NZJ0	0.901928	0.354744
				PTGES2	Q9H7Z7	0.901956	0.133845
				ATP1A1	P05023	0.901957	0.0335562
				MANBA	O00462	0.901981	0.204378
				DPY30	Q9C005	0.902014	0.442539
				LRP11	Q86VZ4	0.90205	0.705082
				GPATCH2	Q9NW75	0.90207	0.0962849
				RAP1BL	A6NIZ1	0.902166	0.156286
				CD14	P08571	0.902205	0.51511
				EPHX1	P07099	0.902259	0.0674158
				AAAS	Q9NRG9	0.902283	0.0216982
				RHOT1	Q8IXI2	0.902405	0.0855028
				VPS41	P49754	0.902414	0.267589
				ANPEP	P15144	0.902439	0.0286548
				CHTOP	Q9Y3Y2	0.90245	0.143944
				DDX39B	Q13838	0.902474	0.0335562
				H4C1	P62805	0.902507	0.0370346
				ACTR2	P61160	0.902699	0.0627911
				CTHRC1	Q96CG8	0.902758	0.474957
				TRMT10C	Q7L0Y3	0.902801	0.0442443
				MTPAP	Q9NVV4	0.902802	0.288925
				VPS26A	O75436	0.902807	0.0701575
				TCF7L1	Q9HCS4	0.902854	0.498774
				HNRNPL	P14866	0.902926	0.0324878
				GATB	O75879	0.90295	0.128842
				TUBG1	P23258	0.902962	0.0926134
				ITGA11	Q9UKX5	0.902965	0.126279
				SYNPO	Q8N3V7	0.903186	0.303518
				RPN2	P04844	0.903221	0.0161052
				MAP1LC3A	Q9H492	0.903273	0.0616194
				KLC4	Q9NSK0	0.903276	0.442884
				F10	P00742	0.903315	0.0510332
				TACC3	Q9Y6A5	0.903382	0.357426
				GCDH	Q92947	0.903465	0.247397
				SCAMP4	Q969E2	0.903489	0.0770395
				NIFK	Q9BYG3	0.903551	0.0519863
				TMEM167B	Q9NRX6	0.903583	0.560412
				CEBPZOS	A8MTT3	0.903624	0.315609
				PRMT9	Q6P2P2	0.903694	0.470149
				CAV2	P51636	0.903697	0.404668
				SP110	Q9HB58	0.903731	0.387847
				PLXNA1	Q9UIW2	0.903816	0.0786249
				ACAD9	Q9H845	0.903838	0.00970314
				PCYOX1	Q9UHG3	0.903879	0.0167603
				ARL8B	Q9NVJ2	0.903892	0.0590148
				SDF2L1	Q9HCN8	0.903969	0.496047
				MRPL9	Q9BYD2	0.904014	0.108575
				SEC61G	P60059	0.904046	0.19967
				ARFRP1	Q13795	0.90405	0.252367
				VAMP7	P51809	0.904094	0.10531
				GALNT7	Q86SF2	0.904142	0.0155045
				SNX17	Q15036	0.904159	0.0576947
				LRPPRC	P42704	0.904219	0.0250301
				GNPTAB	Q3T906	0.904328	0.748147
				ACAA1	P09110	0.904374	0.114765
				POLA2	Q14181	0.904404	0.247301
				NKRF	O15226	0.904429	0.0674355
				NOTCH2	Q04721	0.904473	0.0348041
				CLIP2	Q9UDT6	0.904557	0.917023
				DPP8	Q6V1X1	0.904566	0.522595
				PIN1	Q13526	0.90459	0.198522
				CTNND1	O60716	0.904599	0.0442443
				ATG16L1	Q676U5	0.904729	0.245697
				LRIG1	Q96JA1	0.904821	0.329398
				COA1	Q9GZY4	0.904823	0.306619
				AURKB	Q96GD4	0.904889	0.030893
				EFR3A	Q14156	0.904898	0.206491
				CRAT	P43155	0.905008	0.0437087
				NDUFAF1	Q9Y375	0.905009	0.206513
				YTHDC1	Q96MU7	0.905047	0.151688
				MXRA7	P84157	0.905139	0.0742236
				PIAS2	O75928	0.905191	0.336124
				ALYREF	Q86V81	0.905215	0.172199
				XYLT2	Q9H1B5	0.905219	0.417807
				MME	P08473	0.905233	0.0839243
				NR2C2	P49116	0.905334	0.0975047
				PYCR3	Q53H96	0.905336	0.11119
				RPRD1B	Q9NQG5	0.905354	0.0742443
				MOB3A	Q96BX8	0.905426	0.952006
				CPD	O75976	0.905488	0.0251426
				RUNX2	Q13950	0.905529	0.460534
				SPECC1	Q5M775	0.905542	0.392946
				CAMK2G	Q13555	0.905546	0.160761
				DCAF8	Q5TAQ9	0.905591	0.385658
				TCP11L1	Q9NUJ3	0.905612	0.628092
				OVCA2	Q8WZ82	0.905616	0.300384
				ZDHHC5	Q9C0B5	0.905634	0.290496
				TRIM65	Q6PJ69	0.905707	0.835811
				FN1	P02751	0.905763	0.0255902
				TRIM33	Q9UPN9	0.905826	0.169127
				SIL1	Q9H173	0.905914	0.0323802
				ZMYM4	Q5VZL5	0.906061	0.153663
				CMAS	Q8NFW8	0.906087	0.0882136
				RAB24	Q969Q5	0.906112	0.0438855
				BCL10	O95999	0.906174	0.573537
				H1-1	Q02539	0.906206	0.0376903
				CWF19L2	Q2TBE0	0.90625	0.229204
				SRPRA	P08240	0.906255	0.0850425
				COL5A2	P05997	0.90631	0.424152
				ITGA4	P13612	0.906454	0.146261
				ANKRD50	Q9ULJ7	0.906454	0.649566
				MAN2A1	Q16706	0.906482	0.084377
				PPP2R3B	Q9Y5P8	0.9066	0.834325
				GOLGA2	Q08379	0.906618	0.192982
				CD40	P25942	0.906626	0.336042
				E2F6	O75461	0.906626	0.786579
				TTC13	Q8NBP0	0.906662	0.478112
				NPC1	O15118	0.906677	0.0148262
				ALG10	Q5BKT4	0.906719	0.379064
				AGPAT1	Q99943	0.906731	0.428904
				SV2A	Q7L0J3	0.906748	0.348023
				ZNF277	Q9NRM2	0.90675	0.801215
				FARS2	O95363	0.906769	0.19009
				THEM6	Q8WUY1	0.90678	0.0912393
				HCCS	P53701	0.906793	0.0385229
				COQ6	Q9Y2Z9	0.90681	0.522144
				ZMYND8	Q9ULU4	0.906813	0.186176
				DROSHA	Q9NRR4	0.906814	0.0838896
				TIMP3	P35625	0.906856	0.0266103
				NDST2	P52849	0.906924	0.706198
				EIF3D	O15371	0.906926	0.0421376
				SIPA1L1	O43166	0.906957	0.0509568
				SRGN	P10124	0.907024	0.421895
				HNRNPC	P07910	0.907024	0.0145072
				MXRA8	Q9BRK3	0.907049	0.176415
				CPSF1	Q10570	0.907076	0.0304642
				NOL7	Q9UMY1	0.907206	0.0211578
				COPB2	P35606	0.907208	0.0072243
				NOP53	Q9NZM5	0.907231	0.254378
				PEDS1	A5PLL7	0.907301	0.528584
				PWP1	Q13610	0.907331	0.173373
				NRM	Q8IXM6	0.907406	0.106539
				VAT1	Q99536	0.907542	0.0282207
				ERGIC2	Q96RQ1	0.907684	0.192982
				ANK3	Q12955	0.907685	0.556914
				SLC35F6	Q8N357	0.907699	0.408862
				CD9	P21926	0.907763	0.0277694
				TOMM70	O94826	0.907783	0.0672486
				SPRED1	Q7Z699	0.907898	0.736067
				MRTO4	Q9UKD2	0.90791	0.091269
				DYSF	O75923	0.90792	0.0823998
				ALDH1B1	P30837	0.907923	0.203228
				GARRE1	O15063	0.907937	0.432616
				STRN4	Q9NRL3	0.908025	0.0211157
				BCL2L12	Q9HB09	0.90803	0.640218
				RXYLT1	Q9Y2B1	0.90804	0.684489
				WDR82	Q6UXN9	0.908061	0.26176
				AAMP	Q13685	0.908068	0.306619
				PLAT	P00750	0.908091	0.162362
				PBX3	P40426	0.908158	0.877354
				MRPS25	P82663	0.908174	0.182011
				GBA1	P04062	0.908211	0.0342284
				AGO3	Q9H9G7	0.908228	0.471536
				HNRNPUL1	Q9BUJ2	0.908234	0.0865488
				NT5DC3	Q86UY8	0.908415	0.17986
				CANT1	Q8WVQ1	0.90843	0.0282207
				ERAP1	Q9NZ08	0.908433	0.0786249
				NSA2	O95478	0.908485	0.110845
				PKP3	Q9Y446	0.908535	0.768945
				SMYD3	Q9H7B4	0.908574	0.136202
				WARS2	Q9UGM6	0.908641	0.196284
				SAMD8	Q96LT4	0.908692	0.798552
[truncated: 6,186 more rows]

## Sheet: Sheet2
Gene	Protein	Ratio	FDR
DNAJC6	O75061	1.36325	0.525437
DNAJB9	Q9UBS3	1.20572	0.331064
HSF1	Q00613	1.18734	0.342447
DNAJC9	Q8WXX5	1.16911	0.0639233
IL1B	P01584	1.15385	0.292805
CDC37	Q16543	1.14587	0.0146967
ST13	P50502	1.12811	0.0394486
NR3C1	P04150	1.11956	0.0188229
DNAJC8	O75937	1.08246	0.216021
HSPB1	P04792	1.07368	0.0718185
DNAJC30	Q96LL9	1.06264	0.534051
TP53	P04637	1.05968	0.106845
HSPBP1	Q9NZL4	1.05443	0.225979
HSPB6	O14558	1.05335	0.933803
DNAJA2	O60884	1.04767	0.088426
IL6	P05231	1.04018	0.829273
HSPA8	P11142	1.03822	0.0238945
AHSA1	O95433	1.03296	0.138775
DNAJB2	P25686	1.02807	0.586534
HSPA6	P17066	1.02681	0.91889
CASP3	P42574	1.02397	0.837536
DNAJB1	P25685	1.0174	0.620081
DNAJB6	O75190	1.01576	0.785937
DNAJC15	Q9Y5T4	1.01291	0.7315
HSPA2	P54652	1.01275	0.824256
MAPKAPK2	P49137	1.01153	0.781613
FKBP4	Q02790	1.01152	0.711474
DNAJC19	Q96DA6	1.01067	0.786595
HSPA1A	P0DMV8	1.00817	0.845026
HSPH1	Q92598	1.00643	0.647844
HSP90AA1	P07900	1.00016	0.995598
DNAJC16	Q9Y2G8	0.997702	0.984589
HSPA5	P11021	0.996401	0.889603
MAPK14	Q16539	0.995357	0.902604
MTOR	P42345	0.993668	0.823238
HSPA14	Q0VDF9	0.990253	0.873167
HSPE1	P61604	0.990083	0.774882
MAPK8	P45983	0.988676	0.882481
BAG3	O95817	0.985138	0.931514
DNAJC2	Q99543	0.983409	0.842153
DNAJC1	Q96KC8	0.982151	0.823253
CSDE1	O75534	0.980732	0.479622
DNAJA1	P31689	0.976924	0.63849
DNAJB4	Q9UDY4	0.972731	0.808893
HMOX1	P09601	0.971334	0.741208
DNAJC7	Q99615	0.96785	0.268607
HSPA13	P48723	0.966121	0.431013
HSPA4	P34932	0.966045	0.205921
MAPK1	P28482	0.963846	0.355934
HSPA9	P38646	0.961519	0.191147
PTGES3	Q15185	0.95878	0.609062
HIKESHI	Q53FT3	0.958455	0.800167
DNAJB11	Q9UBS4	0.957445	0.207711
DNAJC11	Q9NVH1	0.957383	0.292406
DNAJC3	Q13217	0.95733	0.126256
STUB1	Q9UNE7	0.955015	0.365846
HSPA4L	O95757	0.951338	0.234577
HYOU1	Q9Y4L1	0.949432	0.13567
DNAJC21	Q5F1R6	0.936667	0.51086
DNAJB14	Q8TBM8	0.934113	0.240412
HSP90B1	P14625	0.92518	0.103859
DNAJC5	Q9H3Z4	0.921582	0.427634
DNAJC25	Q9H1X3	0.921158	0.63194
DNAJC10	Q8IXB1	0.920203	0.165033
HSPD1	P10809	0.914018	0.0145072
DNAJA3	Q96EY1	0.911615	0.0614335
HSP90AB1	P08238	0.910874	0.0829888
DNAJC14	Q6Y2X3	0.908877	0.672011
DNAJC13	O75165	0.899878	0.0422119
AKT1	P31749	0.894991	0.239752
DNAJC18	Q9H819	0.884508	0.675474
IFT25	Q9Y547	0.880713	0.336069
SERPINH1	P50454	0.876359	0.0114964
DNAJB12	Q9NXW2	0.864875	0.0851945
DNAJC17	Q9NVM6	0.859444	0.659361
TRAP1	Q12931	0.854496	0.0589131
DNAJB5	O75953	0.8312	0.239623
TLR2	O60603	0.776793	0.322482
HSPA12A	O43301	0.743491	0.428703
SOD1	P00441	0.738677	0.123245
CXCL8	P10145	0.736586	0.448114
HSBP1	O75506	0.672961	0.0626898
