# Supplementary material for: 3.75 THz Repetitive Radiation Regulates Collagen Metabolism in Human Fetal Scleral Fibroblasts
Source: Cells. 2026 Jul 17;15(14):1285. doi: 10.3390/cells15141285 (PMC13406973; doi:10.3390/cells15141285)
Supplement: Supplementary file 1 [file cells-15-01285-s001.zip › Table S3. GO Analysis Results.xlsx]

## Sheet: Sheet1
Category	Term	Genes	Count	List Total	Pop Hits	Pop Total	P-Value	Benjamini	Fold Enrichment	Bonferroni	FDR	Fisher Exact
GOTERM_BP_DIRECT	proton motive force-driven mitochondrial ATP synthesis	0.0377	8	201	65	19478	4.56e-06	0.00446	11.93	0.00594	0.00444	3.41e-07
GOTERM_BP_DIRECT	aerobic respiration	0.0377	8	201	69	19478	6.82e-06	0.00446	11.24	0.00888	0.00444	5.46e-07
GOTERM_BP_DIRECT	translation	0.0566	12	201	227	19478	2.39e-05	0.0104	5.12	0.0307	0.0103	4.41e-06
GOTERM_BP_DIRECT	cytoplasmic translation	0.033	7	201	92	19478	0.000373	0.102	7.37	0.386	0.102	4.69e-05
GOTERM_BP_DIRECT	mitochondrial translation	0.033	7	201	94	19478	0.000418	0.102	7.22	0.421	0.102	5.38e-05
GOTERM_BP_DIRECT	proton transmembrane transport	0.0425	9	201	177	19478	0.000498	0.102	4.93	0.479	0.102	9.52e-05
GOTERM_BP_DIRECT	innate immune response in mucosa	0.0236	5	201	37	19478	0.000546	0.102	13.1	0.511	0.102	3.71e-05
GOTERM_BP_DIRECT	mitochondrial respiratory chain complex I assembly	0.0283	6	201	69	19478	0.000716	0.117	8.43	0.608	0.116	7.82e-05
GOTERM_BP_DIRECT	cellular respiration	0.0236	5	201	41	19478	0.000811	0.118	11.82	0.654	0.117	6.17e-05
GOTERM_BP_DIRECT	mitochondrial electron transport, NADH to ubiquinone	0.0236	5	201	47	19478	0.00136	0.178	10.31	0.832	0.177	0.00012
GOTERM_BP_DIRECT	antimicrobial humoral immune response mediated by antimicrobial peptide	0.033	7	201	135	19478	0.00273	0.318	5.02	0.972	0.317	0.00051
GOTERM_BP_DIRECT	protein targeting to mitochondrion	0.0189	4	201	29	19478	0.0032	0.318	13.37	0.985	0.317	0.000214
GOTERM_BP_DIRECT	defense response to Gram-positive bacterium	0.033	7	201	140	19478	0.00327	0.318	4.85	0.986	0.317	0.000634
GOTERM_BP_DIRECT	epithelial cell differentiation	0.0283	6	201	98	19478	0.00341	0.318	5.93	0.989	0.317	0.000537
GOTERM_BP_DIRECT	tricarboxylic acid cycle	0.0189	4	201	36	19478	0.00593	0.501	10.77	1.00e+0	0.499	0.000501
GOTERM_BP_DIRECT	intermediate filament organization	0.0236	5	201	71	19478	0.00613	0.501	6.82	1.00e+0	0.499	0.000835
GOTERM_BP_DIRECT	protein insertion into mitochondrial inner membrane	0.0142	3	201	13	19478	0.0076	0.565	22.36	1.00e+0	0.563	0.000287
GOTERM_BP_DIRECT	antibacterial humoral response	0.0236	5	201	76	19478	0.00778	0.565	6.38	1.00e+0	0.563	0.00114
GOTERM_BP_DIRECT	fatty acid catabolic process	0.0142	3	201	14	19478	0.0088	0.575	20.77	1.00e+0	0.573	0.000362
GOTERM_BP_DIRECT	mitochondrial electron transport, ubiquinol to cytochrome c	0.0142	3	201	14	19478	0.0088	0.575	20.77	1.00e+0	0.573	0.000362
GOTERM_BP_DIRECT	retrograde protein transport, ER to cytosol	0.0142	3	201	17	19478	0.0129	0.802	17.1	1.00e+0	0.799	0.000662
GOTERM_BP_DIRECT	protein stabilization	0.0377	8	201	246	19478	0.0138	0.819	3.15	1.00e+0	0.815	0.00412
GOTERM_BP_DIRECT	regulation of Notch signaling pathway	0.0142	3	201	18	19478	0.0144	0.819	16.15	1.00e+0	0.815	0.000788
GOTERM_BP_DIRECT	autophagosome maturation	0.0189	4	201	52	19478	0.0163	0.888	7.45	1.00e+0	0.884	0.00202
GOTERM_BP_DIRECT	lysosomal lumen acidification	0.0142	3	201	24	19478	0.025	1.00e+0	12.11	1.00e+0	0.996	0.00187
GOTERM_BP_DIRECT	regulation of collagen fibril organization	0.0094	2	201	3	19478	0.0305	1.00e+0	64.6	1.00e+0	0.996	0.000316
GOTERM_BP_DIRECT	mitochondrion organization	0.0236	5	201	115	19478	0.0309	1.00e+0	4.21	1.00e+0	0.996	0.00684
GOTERM_BP_DIRECT	heterochromatin formation	0.0189	4	201	68	19478	0.0328	1.00e+0	5.7	1.00e+0	0.996	0.00536
GOTERM_BP_DIRECT	positive regulation of protein serine/threonine kinase activity	0.0142	3	201	29	19478	0.0355	1.00e+0	10.02	1.00e+0	0.996	0.00325
GOTERM_BP_DIRECT	negative regulation of T cell receptor signaling pathway	0.0142	3	201	31	19478	0.0401	1.00e+0	9.38	1.00e+0	0.996	0.00393
GOTERM_BP_DIRECT	cellular oxidant detoxification	0.0189	4	201	75	19478	0.042	1.00e+0	5.17	1.00e+0	0.996	0.00756
GOTERM_BP_DIRECT	mitochondrial ADP transmembrane transport	0.0094	2	201	5	19478	0.0503	1.00e+0	38.76	1.00e+0	0.996	0.00104
GOTERM_BP_DIRECT	inner cell mass cell differentiation	0.0094	2	201	5	19478	0.0503	1.00e+0	38.76	1.00e+0	0.996	0.00104
GOTERM_BP_DIRECT	negative regulation of adenylate cyclase-activating adrenergic receptor signaling pathway	0.0094	2	201	5	19478	0.0503	1.00e+0	38.76	1.00e+0	0.996	0.00104
GOTERM_BP_DIRECT	mitotic cell cycle	0.0236	5	201	135	19478	0.0506	1.00e+0	3.59	1.00e+0	0.996	0.0131
GOTERM_BP_DIRECT	epidermis development	0.0189	4	201	81	19478	0.0508	1.00e+0	4.79	1.00e+0	0.996	0.00987
GOTERM_BP_DIRECT	neural tube closure	0.0189	4	201	84	19478	0.0555	1.00e+0	4.61	1.00e+0	0.996	0.0112
GOTERM_BP_DIRECT	rRNA processing	0.0236	5	201	140	19478	0.0564	1.00e+0	3.46	1.00e+0	0.996	0.0151
GOTERM_BP_DIRECT	microtubule-based process	0.0142	3	201	38	19478	0.0579	1.00e+0	7.65	1.00e+0	0.996	0.007
GOTERM_BP_DIRECT	ossification	0.0189	4	201	86	19478	0.0588	1.00e+0	4.51	1.00e+0	0.996	0.0121
GOTERM_BP_DIRECT	isocitrate metabolic process	0.0094	2	201	6	19478	0.0601	1.00e+0	32.3	1.00e+0	0.996	0.00155
GOTERM_BP_DIRECT	keratinocyte migration	0.0094	2	201	6	19478	0.0601	1.00e+0	32.3	1.00e+0	0.996	0.00155
GOTERM_BP_DIRECT	intracellular protein transport	0.033	7	201	278	19478	0.0676	1.00e+0	2.44	1.00e+0	0.996	0.0256
GOTERM_BP_DIRECT	protein transport	0.0472	10	201	496	19478	0.0707	1.00e+0	1.95	1.00e+0	0.996	0.0337
GOTERM_BP_DIRECT	killing of cells of another organism	0.0189	4	201	93	19478	0.0708	1.00e+0	4.17	1.00e+0	0.996	0.0158
GOTERM_BP_DIRECT	positive regulation of bone mineralization	0.0142	3	201	43	19478	0.072	1.00e+0	6.76	1.00e+0	0.996	0.00987
GOTERM_BP_DIRECT	negative regulation of synaptic transmission	0.0094	2	201	8	19478	0.0793	1.00e+0	24.23	1.00e+0	0.996	0.00285
GOTERM_BP_DIRECT	hyaluronan metabolic process	0.0094	2	201	8	19478	0.0793	1.00e+0	24.23	1.00e+0	0.996	0.00285
GOTERM_BP_DIRECT	mitochondrial ATP transmembrane transport	0.0094	2	201	8	19478	0.0793	1.00e+0	24.23	1.00e+0	0.996	0.00285
GOTERM_BP_DIRECT	carbohydrate metabolic process	0.0236	5	201	159	19478	0.0816	1.00e+0	3.05	1.00e+0	0.996	0.0248
GOTERM_BP_DIRECT	substantia nigra development	0.0142	3	201	48	19478	0.0871	1.00e+0	6.06	1.00e+0	0.996	0.0133
GOTERM_BP_DIRECT	bone trabecula formation	0.0094	2	201	9	19478	0.0887	1.00e+0	21.53	1.00e+0	0.996	0.00364
GOTERM_BP_DIRECT	blood coagulation	0.0189	4	201	103	19478	0.0898	1.00e+0	3.76	1.00e+0	0.996	0.022
GOTERM_BP_DIRECT	positive chemotaxis	0.0142	3	201	52	19478	0.0997	1.00e+0	5.59	1.00e+0	0.996	0.0165
GOTERM_CC_DIRECT	mitochondrion	0.2642	56	209	1721	20795	4.33e-15	1.51e-12	3.24	1.51e-12	1.44e-12	1.34e-15
GOTERM_CC_DIRECT	extracellular exosome	0.2972	63	209	2242	20795	3.78e-14	6.59e-12	2.8	1.32e-11	6.28e-12	1.32e-14
GOTERM_CC_DIRECT	mitochondrial inner membrane	0.1368	29	209	509	20795	2.45e-13	2.84e-11	5.67	8.53e-11	2.71e-11	4.09e-14
GOTERM_CC_DIRECT	ribonucleoprotein complex	0.066	14	209	292	20795	8.26e-06	0.000719	4.77	0.00287	0.000686	1.65e-06
GOTERM_CC_DIRECT	respiratory chain complex I	0.0283	6	209	47	20795	0.000104	0.00724	12.7	0.0356	0.00691	7.31e-06
GOTERM_CC_DIRECT	collagen-containing extracellular matrix	0.066	14	209	387	20795	0.00015	0.00869	3.6	0.0508	0.00829	3.97e-05
GOTERM_CC_DIRECT	mitochondrial large ribosomal subunit	0.0283	6	209	56	20795	0.000241	0.0119	10.66	0.0804	0.0114	2.05e-05
GOTERM_CC_DIRECT	specific granule membrane	0.033	7	209	91	20795	0.000306	0.0119	7.65	0.101	0.0114	3.71e-05
GOTERM_CC_DIRECT	azurophil granule membrane	0.0283	6	209	59	20795	0.000308	0.0119	10.12	0.102	0.0114	2.77e-05
GOTERM_CC_DIRECT	ribosome	0.0425	9	209	175	20795	0.00039	0.0136	5.12	0.127	0.013	7.14e-05
GOTERM_CC_DIRECT	cytosolic ribosome	0.033	7	209	97	20795	0.000432	0.0137	7.18	0.14	0.013	5.6e-05
GOTERM_CC_DIRECT	membrane	0.3585	76	209	5415	20795	0.000865	0.0251	1.4	0.26	0.0239	0.000606
GOTERM_CC_DIRECT	endoplasmic reticulum	0.1179	25	209	1213	20795	0.00111	0.0298	2.05	0.322	0.0285	0.000523
GOTERM_CC_DIRECT	lysosomal membrane	0.0566	12	209	401	20795	0.00245	0.0589	2.98	0.574	0.0562	0.000783
GOTERM_CC_DIRECT	cytosolic large ribosomal subunit	0.0236	5	209	57	20795	0.00254	0.0589	8.73	0.587	0.0562	0.000268
GOTERM_CC_DIRECT	transport vesicle	0.0283	6	209	101	20795	0.00348	0.0718	5.91	0.702	0.0685	0.00055
GOTERM_CC_DIRECT	extracellular space	0.1509	32	209	1867	20795	0.00351	0.0718	1.71	0.706	0.0685	0.00198
GOTERM_CC_DIRECT	mitochondrial membrane	0.0377	8	209	197	20795	0.00376	0.0727	4.04	0.731	0.0694	0.000875
GOTERM_CC_DIRECT	tertiary granule membrane	0.0236	5	209	73	20795	0.00618	0.113	6.81	0.884	0.108	0.000843
GOTERM_CC_DIRECT	endoplasmic reticulum membrane	0.1038	22	209	1186	20795	0.00805	0.14	1.85	0.94	0.134	0.00416
GOTERM_CC_DIRECT	nucleoplasm	0.2642	56	209	4107	20795	0.0112	0.186	1.36	0.98	0.177	0.00802
GOTERM_CC_DIRECT	focal adhesion	0.0519	11	209	433	20795	0.0121	0.186	2.53	0.986	0.177	0.00453
GOTERM_CC_DIRECT	TIM23 mitochondrial import inner membrane translocase complex	0.0142	3	209	17	20795	0.0123	0.186	17.56	0.986	0.177	0.000613
GOTERM_CC_DIRECT	mitochondrial intermembrane space	0.0236	5	209	91	20795	0.0132	0.192	5.47	0.99	0.183	0.00226
GOTERM_CC_DIRECT	intracellular membrane-bounded organelle	0.0896	19	209	1022	20795	0.0145	0.2	1.85	0.994	0.19	0.00743
GOTERM_CC_DIRECT	Golgi membrane	0.0708	15	209	727	20795	0.0149	0.2	2.05	0.995	0.19	0.00688
GOTERM_CC_DIRECT	cell surface	0.066	14	209	662	20795	0.016	0.206	2.1	0.996	0.197	0.0072
GOTERM_CC_DIRECT	keratin filament	0.0236	5	209	99	20795	0.0175	0.218	5.03	0.998	0.208	0.00326
GOTERM_CC_DIRECT	autophagosome membrane	0.0189	4	209	57	20795	0.0194	0.231	6.98	0.999	0.22	0.00258
GOTERM_CC_DIRECT	Hrd1p ubiquitin ligase ERAD-L complex	0.0094	2	209	2	20795	0.0199	0.231	99.5	0.999	0.22	0.000101
GOTERM_CC_DIRECT	late endosome	0.0283	6	209	161	20795	0.0231	0.253	3.71	1.00e+0	0.241	0.00581
GOTERM_CC_DIRECT	ficolin-1-rich granule membrane	0.0189	4	209	61	20795	0.0232	0.253	6.52	1.00e+0	0.241	0.00331
GOTERM_CC_DIRECT	trans-Golgi network	0.0283	6	209	185	20795	0.0386	0.407	3.23	1.00e+0	0.388	0.0111
GOTERM_CC_DIRECT	protein-containing complex	0.0613	13	209	691	20795	0.0464	0.475	1.87	1.00e+0	0.453	0.0232
GOTERM_CC_DIRECT	intermediate filament	0.0236	5	209	136	20795	0.0479	0.476	3.66	1.00e+0	0.454	0.0122
GOTERM_CC_DIRECT	endoplasmic reticulum-Golgi intermediate compartment membrane	0.0189	4	209	84	20795	0.0521	0.485	4.74	1.00e+0	0.463	0.0102
GOTERM_CC_DIRECT	cytosol	0.3255	69	209	5713	20795	0.0548	0.485	1.2	1.00e+0	0.463	0.044
GOTERM_CC_DIRECT	spliceosomal complex	0.0236	5	209	143	20795	0.0557	0.485	3.48	1.00e+0	0.463	0.0149
GOTERM_CC_DIRECT	nucleosome	0.0236	5	209	143	20795	0.0557	0.485	3.48	1.00e+0	0.463	0.0149
GOTERM_CC_DIRECT	mitochondrial intermembrane space protein transporter complex	0.0094	2	209	6	20795	0.0585	0.485	33.17	1.00e+0	0.463	0.00147
GOTERM_CC_DIRECT	signal peptidase complex	0.0094	2	209	6	20795	0.0585	0.485	33.17	1.00e+0	0.463	0.00147
GOTERM_CC_DIRECT	Hrd1p ubiquitin ligase complex	0.0094	2	209	6	20795	0.0585	0.485	33.17	1.00e+0	0.463	0.00147
GOTERM_CC_DIRECT	blood microparticle	0.0236	5	209	148	20795	0.0616	0.498	3.36	1.00e+0	0.476	0.0168
GOTERM_CC_DIRECT	COPI-coated vesicle membrane	0.0094	2	209	8	20795	0.0773	0.598	24.87	1.00e+0	0.57	0.0027
GOTERM_CC_DIRECT	Derlin-1 retrotranslocation complex	0.0094	2	209	8	20795	0.0773	0.598	24.87	1.00e+0	0.57	0.0027
GOTERM_CC_DIRECT	secretory granule membrane	0.0189	4	209	102	20795	0.0827	0.612	3.9	1.00e+0	0.584	0.0196
GOTERM_CC_DIRECT	melanosome	0.0189	4	209	102	20795	0.0827	0.612	3.9	1.00e+0	0.584	0.0196
GOTERM_CC_DIRECT	Golgi apparatus	0.0802	17	209	1122	20795	0.0978	0.709	1.51	1.00e+0	0.677	0.0604
GOTERM_MF_DIRECT	structural constituent of ribosome	0.0613	13	209	189	19253	1.05e-06	0.000452	6.34	0.000451	0.000452	1.55e-07
GOTERM_MF_DIRECT	protein binding	0.8302	176	209	13690	19253	7.94e-06	0.00171	1.18	0.0034	0.00171	6.66e-06
GOTERM_MF_DIRECT	structural constituent of cytoskeleton	0.0377	8	209	113	19253	0.000228	0.0327	6.52	0.0932	0.0327	3.25e-05
GOTERM_MF_DIRECT	RNA binding	0.1415	30	209	1485	19253	0.00137	0.147	1.86	0.445	0.147	0.000711
GOTERM_MF_DIRECT	extracellular matrix structural constituent	0.0283	6	209	121	19253	0.0102	0.852	4.57	0.987	0.852	0.00208
GOTERM_MF_DIRECT	endopeptidase inhibitor activity	0.0189	4	209	44	19253	0.0119	0.852	8.37	0.994	0.852	0.0013
GOTERM_MF_DIRECT	mRNA binding	0.0377	8	209	253	19253	0.0203	1.00e+0	2.91	1.00e+0	1.00e+0	0.00655
GOTERM_MF_DIRECT	isomerase activity	0.0189	4	209	57	19253	0.0237	1.00e+0	6.46	1.00e+0	1.00e+0	0.0034
GOTERM_MF_DIRECT	electron transfer activity	0.0189	4	209	60	19253	0.0271	1.00e+0	6.14	1.00e+0	1.00e+0	0.00409
GOTERM_MF_DIRECT	protein-folding chaperone binding	0.0236	5	209	106	19253	0.028	1.00e+0	4.35	1.00e+0	1.00e+0	0.00601
GOTERM_MF_DIRECT	structural constituent of chromatin	0.0236	5	209	107	19253	0.0289	1.00e+0	4.3	1.00e+0	1.00e+0	0.00625
GOTERM_MF_DIRECT	GTP binding	0.0472	10	209	406	19253	0.0327	1.00e+0	2.27	1.00e+0	1.00e+0	0.0135
GOTERM_MF_DIRECT	fatty acid binding	0.0142	3	209	31	19253	0.044	1.00e+0	8.91	1.00e+0	1.00e+0	0.00453
GOTERM_MF_DIRECT	heparin binding	0.0283	6	209	179	19253	0.0451	1.00e+0	3.09	1.00e+0	1.00e+0	0.0136
GOTERM_MF_DIRECT	GDP binding	0.0189	4	209	76	19253	0.0492	1.00e+0	4.85	1.00e+0	1.00e+0	0.00942
GOTERM_MF_DIRECT	ATP:ADP antiporter activity	0.0094	2	209	5	19253	0.0529	1.00e+0	36.85	1.00e+0	1.00e+0	0.00115
GOTERM_MF_DIRECT	structural molecule activity	0.0283	6	209	201	19253	0.0674	1.00e+0	2.75	1.00e+0	1.00e+0	0.0226
GOTERM_MF_DIRECT	chemoattractant activity	0.0142	3	209	41	19253	0.0724	1.00e+0	6.74	1.00e+0	1.00e+0	0.00993
GOTERM_MF_DIRECT	ubiquinol-cytochrome-c reductase activity	0.0094	2	209	7	19253	0.0732	1.00e+0	26.32	1.00e+0	1.00e+0	0.00238
GOTERM_MF_DIRECT	NADH dehydrogenase (ubiquinone) activity	0.0142	3	209	43	19253	0.0786	1.00e+0	6.43	1.00e+0	1.00e+0	0.0113
GOTERM_MF_DIRECT	rRNA binding	0.0142	3	209	46	19253	0.0883	1.00e+0	6.01	1.00e+0	1.00e+0	0.0136
GOTERM_MF_DIRECT	heme binding	0.0236	5	209	156	19253	0.0892	1.00e+0	2.95	1.00e+0	1.00e+0	0.0279
GOTERM_MF_DIRECT	GPI anchor binding	0.0094	2	209	9	19253	0.0932	1.00e+0	20.47	1.00e+0	1.00e+0	0.00402
