# Supplementary material for: 3.75 THz Repetitive Radiation Regulates Collagen Metabolism in Human Fetal Scleral Fibroblasts
Source: Cells. 2026 Jul 17;15(14):1285. doi: 10.3390/cells15141285 (PMC13406973; doi:10.3390/cells15141285)
Supplement: Supplementary file 1 [file cells-15-01285-s001.zip › Table S4. KEGG Analysis Results.xlsx]

## Sheet: Sheet1
Category	Term	Genes	Count	List Total	Pop Hits	Pop Total	P-Value	Benjamini	Fold Enrichment	Bonferroni	FDR	Fisher Exact
KEGG_PATHWAY	Parkinson disease	0.0896	19	130	271	8534	1.14e-07	1.98e-05	4.6	2.7e-05	1.89e-05	2.32e-08
KEGG_PATHWAY	Prion disease	0.0896	19	130	278	8534	1.67e-07	1.98e-05	4.49	3.96e-05	1.89e-05	3.5e-08
KEGG_PATHWAY	Diabetic cardiomyopathy	0.0755	16	130	205	8534	4.11e-07	3.25e-05	5.12	9.74e-05	3.1e-05	7.46e-08
KEGG_PATHWAY	Huntington disease	0.0896	19	130	311	8534	8.82e-07	4.88e-05	4.01	0.000209	4.66e-05	2.07e-07
KEGG_PATHWAY	Oxidative phosphorylation	0.0613	13	130	138	8534	1.03e-06	4.88e-05	6.18	0.000244	4.66e-05	1.53e-07
KEGG_PATHWAY	Chemical carcinogenesis - reactive oxygen species	0.0708	15	130	227	8534	7.71e-06	0.000304	4.34	0.00183	0.00029	1.67e-06
KEGG_PATHWAY	Ribosome	0.0613	13	130	172	8534	1.04e-05	0.000351	4.96	0.00245	0.000334	1.94e-06
KEGG_PATHWAY	Alzheimer disease	0.0896	19	130	391	8534	2.18e-05	0.000623	3.19	0.00515	0.000594	6.5e-06
KEGG_PATHWAY	Non-alcoholic fatty liver disease	0.0566	12	130	157	8534	2.37e-05	0.000623	5.02	0.00559	0.000594	4.38e-06
KEGG_PATHWAY	Pathways of neurodegeneration - multiple diseases	0.0991	21	130	483	8534	3.4e-05	0.000806	2.85	0.00803	0.000768	1.14e-05
KEGG_PATHWAY	Amyotrophic lateral sclerosis	0.0802	17	130	371	8534	0.00014	0.00301	3.01	0.0326	0.00287	4.42e-05
KEGG_PATHWAY	Thermogenesis	0.0613	13	130	234	8534	0.000209	0.00413	3.65	0.0484	0.00394	5.41e-05
KEGG_PATHWAY	Retrograde endocannabinoid signaling	0.0425	9	130	149	8534	0.00184	0.0335	3.97	0.353	0.032	0.000433
KEGG_PATHWAY	Alcoholism	0.0425	9	130	188	8534	0.00755	0.128	3.14	0.834	0.122	0.00225
KEGG_PATHWAY	Metabolic pathways	0.1698	36	130	1570	8534	0.00892	0.141	1.51	0.881	0.134	0.00571
KEGG_PATHWAY	Estrogen signaling pathway	0.033	7	130	139	8534	0.0186	0.276	3.31	0.988	0.263	0.00524
KEGG_PATHWAY	Coronavirus disease - COVID-19	0.0425	9	130	238	8534	0.0276	0.385	2.48	0.999	0.367	0.0104
KEGG_PATHWAY	cGMP-PKG signaling pathway	0.033	7	130	166	8534	0.0397	0.523	2.77	1	0.499	0.0133
KEGG_PATHWAY	Gap junction	0.0236	5	130	92	8534	0.0503	0.628	3.57	1	0.599	0.013
KEGG_PATHWAY	Apelin signaling pathway	0.0283	6	130	140	8534	0.0607	0.702	2.81	1	0.67	0.0199
KEGG_PATHWAY	Systemic lupus erythematosus	0.0283	6	130	141	8534	0.0622	0.702	2.79	1	0.67	0.0205
KEGG_PATHWAY	Neutrophil extracellular trap formation	0.033	7	130	193	8534	0.072	0.772	2.38	1	0.736	0.0279
KEGG_PATHWAY	Citrate cycle (TCA cycle)	0.0142	3	130	30	8534	0.0749	0.772	6.56	1	0.736	0.0104
